# Supplementary material for: Canonical androgen response element motifs are tumor suppressive regulatory elements in the prostate
Source: Nat Commun. 2024 Dec 13;15:10675. doi: 10.1038/s41467-024-53734-z (PMC11645413; doi:10.1038/s41467-024-53734-z)
Supplement: Supplementary file 4 — Source Data [file 41467_2024_53734_MOESM4_ESM.xlsx]

## Sheet: Fig. 1
Fig. 1A	Normal (n=15)	Tumor (n=109)		Fig. 1B		Normal	Tumor
		0.2751			Patient 1	0.32	0.18
		0.1352			Patient 2	0.6	0.19
		0.1788			Patient 3	0.46	0.1
		0.1731			Patient 4	0.37	0.14
		0.1842			Patient 5	0.35	0.21
		0.2272			Patient 6	0.2	0.07
		0.2272			Patient 7	0.24	0.14
		0.2595			Patient 8	0.2	0.11
		0.144
		0.2168
		0.1937
		0.2096
		0.3205
		0.2968
		0.1317
		0.1394
		0.336
		0.2713
		0.14
		0.363
		0.3045
		0.3784
		0.2186
		0.465
		0.1824
		0.1896
		0.1612
		0.0883
		0.1834
		0.2716
		0.1443
		0.2036
		0.1612
		0.25
		0.2332
		0.2618
		0.168
		0.0983
		0.3389
		0.0881
		0.1661
		0.4098
		0.1957
		0.1344
		0.1162
		0.2208
		0.4278
		0.35
		0.2528
		0.2454
		0.5017
		0.1627
		0.1702
		0.2109
		0.2957
		0.3604
		0.1855
		0.3113
		0.1735
		0.1461
		0.2125
		0.1678
		0.1694
		0.3778
		0.2657
		0.1691
		0.1565
		0.2226
		0.3433
		0.1839
		0.457
		0.3299
		0.2687
		0.2865
		0.3934
		0.1454
		0.2692
		0.1205
		0.1507
		0.1557
		0.1455
		0.3537
		0.2756
		0.2201
		0.2323
		0.3287
		0.1695
		0.1343
		0.1438
		0.1985
		0.1553
		0.2537
		0.094
		0.1637
		0.2209
		0.1661
		0.2262
		0.1133
		0.1271
		0.1409
		0.1906
	0.3356
	0.3343
	0.1893
	0.2381
	0.1582
	0.3083
	0.5108
	0.32
	0.6
	0.46
	0.37
	0.35
	0.2
	0.24
	0.2
		0.18
		0.19
		0.1
		0.14
		0.21
		0.07
		0.14
		0.11

## Sheet: Fig. 2
FLAG					Vinculin					AR
#VALUE!					#VALUE!					#VALUE!
FLAG Sigma-Aldrich Cat# F3165 AB_259529					Vinculin Abcam Cat# ab129002 AB_11144129					AR Abcam Cat# ab108341 AB_10865716
The red box annotates the location of the band used in this manuscript.
The samples derive from the same experiment but different gels for Flag, AR, another for Vinculin were processed in parallel.

## Sheet: Fig. 3
Fig. 3C		AR	Active cell cycle		Fig. 3D	N_MACC	Hours post treatment	Vehicle				0.15uM TAM				1.25uM TAM				2.5uM TAM				5uM TAM				10uM TAM				20uM TAM					Fig. 3E	Neutral Veh	Neutral Tam	Repressive Veh	Repressive Tam	Actiavating Veh	Activating Tam			Fig. 3F	Weeks	Neutral
	Ctrl	-1.84571	-4.11483				0	1	1	1	1	1	1	1	1	1	1	1	1	1	1	1	1	1	1	1	1	1	1	1	1	1	1	1	1			1.02477	1.15439	0.950705	1.23647	1.09686	0.177175					Mouse 1	Mouse 2
	Ctrl	-1.40652	-17.172				1.81666667*	0.981982	1.07086	0.96953	0.98054	1.25648	1.12306	1.08948	1.05367	1.2279	1.16199	1.1049	1.13519	1.23004	1.08721	1.13067	1.10993	1.353	1.12102	1.18396	1.09896	1.34947	1.11907	1.14773	1.14968	1.40973	1.22371	1.15354	1.15397			0.989934	1.05133	1.00797	1.16063	0.942445	0.181752				3	0	0
	Ctrl	-2.6052	-16.9359				2.95*	1.00132	1.07619	0.964832	0.977309	1.24107	1.14036	1.08996	1.04799	1.22273	1.1792	1.12724	1.15106	1.21185	1.09289	1.12699	1.09101	1.36797	1.12367	1.18145	1.10713	1.32976	1.1222	1.14844	1.15985	1.40712	1.23762	1.15494	1.14803			1.02263	1.00717	1.02675	1.13416	1.05211	0.190528				4	80	110
	Ctrl	-5.32709	-21.4134				4.95	1.00305	1.0506	0.948711	0.986149	1.21999	1.12804	1.06233	1.03075	1.19785	1.12551	1.10554	1.14848	1.1903	1.08101	1.11155	1.07664	1.33816	1.13123	1.14916	1.096	1.29553	1.1156	1.15004	1.15322	1.39254	1.21889	1.15322	1.14408			0.997075	0.955441	1.00582	1.07732	1.04438	0.19327				5	210	285
	Neutral	-7.17822	1.80954				6.95*	1.03784	1.08838	0.98723	1.01643	1.27901	1.17198	1.09989	1.07256	1.23803	1.18956	1.15842	1.16283	1.2358	1.11335	1.16116	1.11929	1.40074	1.1845	1.19373	1.12847	1.33952	1.16033	1.17977	1.18314	1.43028	1.26524	1.19253	1.18132			0.969487	1.09683	0.996238	1.18915	0.929853	0.245885				6	300	325
	Neutral	-3.42805	17.0803				8.95*	1.08082	1.11657	1.02918	1.04271	1.32318	1.20668	1.12748	1.10511	1.26824	1.23158	1.19427	1.18147	1.28993	1.16939	1.20008	1.15437	1.44825	1.21614	1.21453	1.17858	1.39328	1.20279	1.22548	1.22038	1.46819	1.28266	1.21295	1.19805			0.983757	1.50584	1.02093	1.1591	0.901289	0.243321				7	345	350
	Neutral	-1.85082	4.02046				10.95	1.13195	1.15723	1.06537	1.09127	1.35571	1.24679	1.15136	1.14418	1.33247	1.27577	1.23288	1.23465	1.32572	1.20866	1.2551	1.18812	1.49202	1.26178	1.2721	1.20726	1.44169	1.23966	1.25595	1.27276	1.50777	1.31603	1.25415	1.21619			0.990633	1.10098	0.97757	1.18322	1.11403	0.164993				8	450	450
	Neutral	-3.96941	-2.17393				12.95*	1.15201	1.20114	1.10249	1.1303	1.37169	1.28412	1.18847	1.1813	1.36171	1.31698	1.26018	1.25245	1.35021	1.23675	1.2821	1.22541	1.53602	1.29189	1.32495	1.24119	1.49955	1.29193	1.31226	1.31464	1.52746	1.35219	1.27277	1.26255			0.969239	1.06497	0.964783	1.19338	0.981998	0.186165				9	650	590
	Repressive	-24.4751	10.5734				14.95*	1.21259	1.24757	1.15081	1.17697	1.45349	1.31836	1.24835	1.22565	1.43522	1.36993	1.29058	1.29587	1.39796	1.28523	1.32954	1.28083	1.5855	1.33074	1.3852	1.29121	1.56449	1.34082	1.36881	1.36718	1.56956	1.37939	1.32132	1.29319			1.03124	0.993345	1.00091	1.0828	1.00113	0.182099				10	900	920
	Repressive	-22.9177	7.25357				16.95	1.25524	1.26944	1.1787	1.20835	1.47375	1.34917	1.27089	1.23115	1.46042	1.41399	1.31321	1.32689	1.445	1.33071	1.36828	1.31963	1.64814	1.37804	1.42143	1.31783	1.60496	1.37787	1.41375	1.41684	1.60265	1.40194	1.3564	1.33277			1.04821	1.0075	1.06319	1.08138	1.06518	0.134962
	Repressive	-23.0329	3.36489				18.95*	1.27622	1.32177	1.22459	1.25805	1.49075	1.3984	1.29805	1.26822	1.51258	1.45923	1.36326	1.37082	1.49352	1.39159	1.40508	1.35411	1.71686	1.43301	1.45671	1.36898	1.6542	1.43968	1.46733	1.4471	1.66331	1.45618	1.38942	1.36835			0.962931	1.05815	0.970746	1.09431	0.910364	0.21291
	Repressive	-26.3447	2.32408				20.95*	1.33188	1.36322	1.28053	1.30738	1.54683	1.44064	1.34605	1.30321	1.55409	1.50322	1.40923	1.4127	1.52872	1.41273	1.44598	1.40926	1.73823	1.4798	1.50376	1.41226	1.72629	1.47258	1.51357	1.51229	1.68918	1.46811	1.41445	1.40644			1.0101	1.1148	1.01439	1.18836	0.960362	0.240865
	Activating	12.7431	-43.2605				22.95	1.34505	1.41509	1.33756	1.35445	1.59985	1.46406	1.38347	1.32946	1.5852	1.55203	1.45742	1.45698	1.55875	1.46794	1.49496	1.43598	1.77711	1.50645	1.55269	1.465	1.74391	1.51991	1.55345	1.53595	1.7216	1.50417	1.46118	1.43329
	Activating	17.3492	-42.8669				24.95*	1.44837	1.47993	1.4127	1.41927	1.75015	1.54322	1.45585	1.42598	1.73303	1.66627	1.52993	1.56979	1.70548	1.52632	1.57773	1.49318	1.95074	1.59616	1.62442	1.52513	1.96941	1.61772	1.66047	1.64694	1.93144	1.64869	1.55657	1.50896
	Activating	18.7199	-48.4055				26.95*	1.47269	1.51473	1.41955	1.43619	1.77791	1.57904	1.46412	1.4629	1.76971	1.7146	1.55529	1.60093	1.72358	1.55602	1.62271	1.5191	1.9743	1.62304	1.65994	1.56092	2.01995	1.63751	1.68779	1.68025	1.94315	1.6477	1.55833	1.51664
	Activating	18.1286	-53.3646				28.95	1.51225	1.57175	1.43427	1.46846	1.82141	1.6115	1.49446	1.47756	1.80216	1.74102	1.58347	1.64376	1.76728	1.59668	1.6439	1.55733	2.01188	1.65548	1.7009	1.56345	2.06521	1.68489	1.72661	1.72866	1.98508	1.69418	1.59216	1.5562
							30.95*	1.54287	1.57247	1.4829	1.49968	1.83807	1.61761	1.50449	1.51279	1.82979	1.76482	1.61784	1.67218	1.80239	1.63012	1.68861	1.57653	2.02265	1.67874	1.73658	1.58941	2.07632	1.69942	1.75489	1.75422	1.98837	1.6936	1.60282	1.55924
							32.95*	1.5806	1.61496	1.53065	1.53553	1.86523	1.65736	1.52379	1.53816	1.85896	1.82886	1.64281	1.72478	1.83027	1.66046	1.73464	1.62231	2.0679	1.70821	1.78017	1.63723	2.11495	1.72617	1.78602	1.78292	2.02355	1.73856	1.63087	1.58376
							34.95	1.61921	1.66765	1.57096	1.58294	1.90403	1.68482	1.55674	1.55922	1.87791	1.84248	1.6645	1.77368	1.85998	1.6792	1.76462	1.65364	2.11181	1.73934	1.79213	1.66305	2.13041	1.76218	1.80282	1.82655	2.03171	1.75271	1.61497	1.59105
							36.95*	1.6552	1.7327	1.60328	1.60886	1.93955	1.70694	1.60446	1.59647	1.91954	1.88939	1.6937	1.78937	1.88499	1.70305	1.80694	1.68345	2.1536	1.76788	1.82953	1.70457	2.15677	1.76232	1.85967	1.8586	2.05499	1.77453	1.6489	1.60913
							38.95*	1.69466	1.76734	1.62956	1.6627	1.96455	1.74234	1.61283	1.62223	1.95862	1.92178	1.71391	1.83467	1.91749	1.74976	1.84995	1.70478	2.16899	1.78734	1.84878	1.72502	2.17179	1.80042	1.87243	1.87348	2.07223	1.79849	1.66389	1.62027
							40.95	1.71431	1.80841	1.67326	1.68726	1.98527	1.77492	1.6325	1.65496	1.97383	1.94995	1.75644	1.87417	1.93401	1.77267	1.90981	1.73965	2.20613	1.82325	1.90079	1.74312	2.18111	1.81991	1.90776	1.90803	2.07615	1.80646	1.67739	1.63061
							42.95*	1.69442	1.83929	1.6807	1.78266	2.06984	1.81706	1.67225	1.73334	2.06649	2.04575	1.84012	2.0304	1.9791	1.83464	1.89508	1.81206	2.24839	1.86115	1.91478	1.80058	2.3419	1.89848	1.97247	2.067	2.23537	1.98587	1.76565	1.74139
							44.95*	1.71013	1.8381	1.65412	1.77629	2.00346	1.82652	1.6653	1.75256	2.05403	2.04698	1.8638	2.03711	1.98099	1.84376	1.93141	1.80766	2.24984	1.86553	1.91318	1.81041	2.36763	1.90335	1.95559	2.08021	2.22542	1.97347	1.73379	1.73266
							46.95	1.90234	1.99692	1.83349	1.91259	2.16222	1.9356	1.78835	1.79605	2.1866	2.15888	1.96218	2.10297	2.14261	1.93783	2.08925	1.91273	2.41823	2.00789	2.0541	1.93031	2.43822	1.95884	2.08219	2.10543	2.26713	1.93275	1.82646	1.76043
							48.95*	1.91812	2.00031	1.83693	1.93671	2.13873	1.9178	1.79891	1.83644	2.14855	2.14041	1.9464	2.08154	2.11237	1.94255	2.13801	1.91532	2.39576	1.98382	2.04727	1.92241	2.3973	1.9421	2.06709	2.08606	2.21977	1.92662	1.79092	1.72986
							50.95*	1.95637	2.02654	1.89372	1.96671	2.13167	1.96238	1.80853	1.83627	2.18975	2.1545	1.98599	2.1397	2.15775	1.99663	2.15914	1.91956	2.43179	2.01963	2.09348	1.95177	2.46993	1.96473	2.09039	2.14081	2.26216	1.94281	1.79675	1.74717
							52.95	1.9852	2.04496	1.90669	2.00998	2.18347	2.00774	1.85561	1.85104	2.20714	2.20769	2.0083	2.17665	2.17448	2.00164	2.18287	1.99574	2.46328	2.05626	2.12888	1.98912	2.49417	1.98932	2.10512	2.18615	2.2809	1.97194	1.7812	1.75349
							54.95*	2.03895	2.07037	1.95939	2.03779	2.21093	2.0412	1.87984	1.87951	2.24104	2.24589	2.03616	2.22419	2.18021	2.06095	2.21526	2.007	2.48419	2.08665	2.18172	2.0206	2.55929	2.02273	2.15343	2.21158	2.28426	2.00322	1.80804	1.76386
							56.95*	2.09187	2.15452	1.96233	2.08595	2.2496	2.07196	1.91527	1.93978	2.25055	2.30594	2.0613	2.25776	2.23255	2.09078	2.26652	2.03589	2.51262	2.13787	2.22158	2.06651	2.55255	2.06158	2.18932	2.24896	2.32275	1.99675	1.81755	1.78145
							58.95	2.1103	2.18958	2.0205	2.14368	2.29218	2.09258	1.95064	1.96794	2.31141	2.34525	2.11795	2.32109	2.29928	2.13724	2.32072	2.08819	2.5914	2.18464	2.25964	2.13183	2.60551	2.07448	2.22931	2.29405	2.32209	2.01842	1.82985	1.79098
							60.95*	2.14947	2.25969	2.10464	2.19642	2.31848	2.14436	2.00079	2.01167	2.32309	2.34871	2.14467	2.34217	2.30889	2.16634	2.34906	2.12821	2.61202	2.22085	2.29739	2.15725	2.64188	2.11613	2.25657	2.343	2.34197	2.0195	1.85835	1.80436
							62.95*	2.19787	2.30841	2.15863	2.22838	2.35129	2.18651	2.03073	2.06998	2.37188	2.40746	2.15729	2.37236	2.3331	2.2186	2.40599	2.18469	2.64624	2.27942	2.32244	2.19524	2.65287	2.14522	2.32935	2.38728	2.37703	2.03046	1.88773	1.82739
							64.95	2.24773	2.35961	2.1893	2.30356	2.40117	2.238	2.08794	2.11424	2.41393	2.4489	2.2089	2.42684	2.37886	2.25669	2.45819	2.23939	2.69992	2.31688	2.37222	2.2612	2.71665	2.19863	2.35098	2.43357	2.3837	2.04812	1.88601	1.82762
							66.95*	2.32493	2.43957	2.23815	2.36654	2.41203	2.31927	2.1189	2.17642	2.4502	2.4979	2.26897	2.52888	2.42438	2.29913	2.50186	2.25169	2.73736	2.36312	2.40635	2.28719	2.71722	2.25995	2.41016	2.49787	2.38319	2.04286	1.88225	1.84315
							68.95*	2.40366	2.47486	2.27971	2.35533	2.46706	2.34104	2.17978	2.22395	2.48153	2.54488	2.31808	2.57159	2.47421	2.34925	2.55482	2.32848	2.80154	2.39228	2.47053	2.33098	2.79536	2.30919	2.4549	2.53122	2.39371	2.06557	1.91819	1.84532
							70.95	2.43166	2.52271	2.34949	2.41886	2.51568	2.39494	2.24316	2.27858	2.53428	2.58839	2.35515	2.66529	2.53162	2.38352	2.61547	2.35539	2.79	2.45733	2.5075	2.39637	2.83127	2.32383	2.48692	2.57232	2.41513	2.07259	1.92575	1.8906
							72.95*	2.48246	2.55746	2.39211	2.46664	2.53546	2.44155	2.30043	2.2997	2.56046	2.59639	2.38647	2.72609	2.55736	2.43387	2.66529	2.42717	2.81903	2.49029	2.5557	2.43469	2.87146	2.34715	2.53684	2.62489	2.40534	2.10505	1.9174	1.88081
							74.95*	2.51757	2.62464	2.39459	2.54123	2.55765	2.47047	2.34455	2.37423	2.58765	2.65156	2.43017	2.76106	2.58447	2.46757	2.7113	2.46072	2.82937	2.52782	2.59468	2.4588	2.89786	2.42487	2.5736	2.68144	2.41045	2.10764	1.93891	1.88239
							76.95	2.57148	2.6733	2.43876	2.60653	2.62205	2.51854	2.36681	2.40292	2.61325	2.69827	2.48053	2.81334	2.6153	2.52563	2.75215	2.50975	2.92782	2.56643	2.63197	2.49135	2.9602	2.44586	2.62339	2.73414	2.44729	2.11364	1.93323	1.90886
							78.95*	2.6024	2.71604	2.50002	2.63511	2.65187	2.54996	2.40159	2.47038	2.63919	2.754	2.49575	2.83772	2.67334	2.56664	2.81598	2.54757	2.96252	2.59898	2.6948	2.56208	3.05344	2.48316	2.68124	2.75614	2.44936	2.11347	1.9547	1.90096
							80.95*	2.64483	2.78157	2.53252	2.70257	2.71405	2.59786	2.46037	2.48529	2.6632	2.78114	2.52621	2.90407	2.70958	2.60479	2.83947	2.60303	2.96002	2.64654	2.74155	2.56709	3.04637	2.52543	2.71132	2.81443	2.43557	2.12096	1.98868	1.92219
							82.95	2.69959	2.81449	2.56656	2.76443	2.73719	2.63223	2.51472	2.54299	2.72161	2.81298	2.57489	2.9323	2.73432	2.64296	2.91157	2.62197	3.01531	2.67376	2.78549	2.62775	3.08777	2.57526	2.7684	2.86626	2.47092	2.13905	1.99955	1.94348
							84.95*	2.73599	2.86145	2.60303	2.82613	2.78695	2.67075	2.52694	2.5956	2.76421	2.85183	2.59595	2.99387	2.78849	2.66685	2.94738	2.6682	3.04631	2.74116	2.84313	2.68577	3.15511	2.6001	2.82108	2.94437	2.48375	2.1746	1.98245	1.95739
							86.95*	2.76745	2.89898	2.65274	2.84655	2.82549	2.69726	2.58382	2.62319	2.77319	2.87195	2.64193	3.03052	2.81274	2.69235	2.97093	2.73389	3.07289	2.7503	2.86665	2.70618	3.20146	2.65055	2.85305	2.99531	2.48024	2.18897	2.00175	1.97925
							88.95	2.81601	2.91048	2.65737	2.89554	2.84955	2.73705	2.62951	2.66185	2.7934	2.89846	2.64814	3.09671	2.85605	2.74102	3.00015	2.77056	3.10762	2.82688	2.90229	2.76313	3.23372	2.67417	2.91339	3.06805	2.51304	2.20361	2.04419	1.96278
							90.95*	2.87038	2.97792	2.70683	2.93796	2.87371	2.78416	2.67542	2.69856	2.85369	2.93194	2.69751	3.10996	2.84706	2.75602	3.03805	2.80215	3.11299	2.85479	2.95716	2.81109	3.31694	2.72898	2.9341	3.1327	2.55589	2.20244	2.03891	1.98722
							92.95*	2.86998	3.00228	2.75801	2.96303	2.91371	2.8209	2.72226	2.75388	2.87345	2.94511	2.72709	3.15504	2.91064	2.80286	3.06477	2.83421	3.19299	2.85965	2.98709	2.83559	3.3456	2.78335	3.0171	3.19947	2.5395	2.21603	2.05981	2.01487
							94.95	2.92896	3.03609	2.78505	3.01907	2.93699	2.85391	2.7603	2.78146	2.87534	2.96717	2.74547	3.17845	2.90234	2.82131	3.10696	2.87385	3.18177	2.91712	3.03791	2.8467	3.35135	2.80369	3.06549	3.26247	2.56398	2.22502	2.04954	2.02178
							96.95*	2.98295	3.08134	2.82363	3.07209	2.99605	2.90417	2.77489	2.82346	2.92896	3.00579	2.76694	3.20789	2.9196	2.85435	3.14344	2.89445	3.20802	2.93207	3.06876	2.90066	3.40094	2.84513	3.09697	3.29776	2.56776	2.21867	2.06576	2.05944
							98.95*	3.00212	3.14677	2.85543	3.09496	2.99156	2.93055	2.83316	2.86375	2.93376	3.03788	2.79346	3.22552	2.93189	2.87895	3.16688	2.91085	3.23463	2.95723	3.09507	2.93778	3.4487	2.8688	3.11352	3.34503	2.57757	2.24032	2.09363	2.07053
							100.95	3.03799	3.16666	2.90329	3.14626	3.0297	2.93588	2.88095	2.90291	2.97668	3.02828	2.80661	3.28811	2.98754	2.89994	3.17243	2.95972	3.24971	3.00722	3.11572	2.9779	3.49324	2.89016	3.15803	3.36728	2.59033	2.26667	2.07013	2.07181
							102.95*	3.07986	3.21519	2.92882	3.17895	3.05829	3.01441	2.90346	2.948	3.00803	3.05839	2.83726	3.31831	3.01295	2.94346	3.22501	2.98492	3.29735	3.01804	3.15487	3.02907	3.51869	2.92737	3.21672	3.44768	2.625	2.27199	2.10789	2.09643
							104.95*	3.11524	3.26514	2.96001	3.24016	3.09444	3.01807	2.94583	2.98132	3.03804	3.0986	2.87189	3.35586	3.06635	2.97593	3.22204	3.00498	3.29918	3.07811	3.18123	3.06959	3.5434	2.97255	3.22639	3.44478	2.61585	2.28297	2.10327	2.09684
							106.95	3.1664	3.31691	2.99001	3.2796	3.13231	3.07569	2.9764	3.0423	3.06755	3.13059	2.90031	3.40419	3.09649	3.00625	3.26504	3.04378	3.38543	3.12953	3.22489	3.08699	3.58975	3.01522	3.26417	3.48986	2.65418	2.29168	2.13567	2.07674
							108.95*	3.21003	3.35524	3.05536	3.32331	3.18324	3.10173	3.00572	3.06717	3.11205	3.16712	2.93171	3.41572	3.13413	3.03674	3.31791	3.04779	3.40369	3.16476	3.27152	3.11842	3.6529	3.04861	3.31712	3.53981	2.67404	2.3018	2.13182	2.11486
							110.95*	3.25442	3.44717	3.07977	3.38439	3.19826	3.14383	3.03594	3.12043	3.13048	3.20002	2.96611	3.48566	3.16017	3.09333	3.32861	3.08485	3.4149	3.18958	3.28941	3.13743	3.6756	3.10524	3.37362	3.62941	2.68642	2.3059	2.13187	2.12372
							112.95	3.29138	3.45412	3.14571	3.44694	3.25332	3.17287	3.06063	3.14265	3.15906	3.21964	3.00836	3.53916	3.16953	3.09388	3.39687	3.10895	3.43937	3.22657	3.30647	3.16026	3.69804	3.12831	3.39799	3.71262	2.68491	2.31588	2.14066	2.11386
							114.95*	3.497	3.66134	3.3159	3.60063	3.37945	3.29701	3.19796	3.25629	3.25123	3.3038	3.143	3.62984	3.26896	3.2073	3.48886	3.20918	3.55631	3.36248	3.41453	3.2825	3.79434	3.27233	3.48237	3.81678	2.71312	2.34638	2.25106	2.25669
							116.95*	3.32881	3.54963	3.20269	3.47976	3.28244	3.19967	3.09747	3.20653	3.18864	3.27828	3.02922	3.57254	3.21618	3.12158	3.38195	3.1391	3.47036	3.23881	3.29965	3.18322	3.79797	3.1539	3.44831	3.79406	2.73921	2.3899	2.1881	2.1754
							118.95	3.41154	3.62214	3.23852	3.54305	3.34228	3.254	3.15996	3.24562	3.22497	3.32319	3.05854	3.62425	3.2827	3.18021	3.42705	3.1726	3.4736	3.29527	3.36387	3.22566	3.79162	3.21882	3.5019	3.88262	2.77626	2.41432	2.18541	2.20214
							120.95*	3.42823	3.63086	3.27878	3.60392	3.38904	3.25294	3.20443	3.29596	3.23574	3.3472	3.08047	3.66364	3.26603	3.18728	3.45447	3.21087	3.52355	3.30477	3.38604	3.27818	3.81745	3.22184	3.52015	3.89915	2.75965	2.41924	2.22672	2.20837
							122.95*	3.43261	3.66732	3.29392	3.63874	3.42445	3.28638	3.22009	3.32634	3.23661	3.36255	3.10684	3.68348	3.32324	3.22204	3.46763	3.24488	3.5862	3.33526	3.39874	3.28457	3.9081	3.2817	3.53971	3.91111	2.79152	2.43966	2.2239	2.25678
							124.95	3.49596	3.72583	3.35013	3.70261	3.45714	3.33258	3.26551	3.36031	3.28644	3.41122	3.13224	3.70928	3.35004	3.26833	3.46615	3.25974	3.56579	3.38651	3.45412	3.29315	3.92373	3.29938	3.56526	3.96025	2.81503	2.44739	2.24913	2.25765
							126.95*	3.5268	3.74819	3.39003	3.71559	3.50485	3.37271	3.30005	3.42035	3.30862	3.43328	3.16337	3.74472	3.3478	3.28477	3.48451	3.28664	3.57064	3.36356	3.48551	3.30915	3.89446	3.31314	3.58346	3.98246	2.82326	2.46575	2.27718	2.2659
							128.95*	3.59648	3.83199	3.42166	3.78101	3.52049	3.42375	3.33903	3.45597	3.33682	3.46548	3.18649	3.77699	3.39186	3.31304	3.51649	3.30617	3.6314	3.41599	3.51531	3.35054	3.96714	3.34311	3.60386	4.03904	2.83826	2.46498	2.27788	2.27787
							130.95	3.64407	3.86621	3.45887	3.8262	3.56848	3.45384	3.38616	3.47107	3.37207	3.49449	3.21977	3.81259	3.43198	3.34921	3.54346	3.36648	3.63495	3.43784	3.51055	3.36577	3.96533	3.38211	3.63078	4.04066	2.86013	2.49271	2.2877	2.27179
							132.95*	3.69519	3.89917	3.50108	3.89572	3.62753	3.51041	3.42515	3.53437	3.42184	3.51957	3.24397	3.84509	3.47436	3.3881	3.5608	3.37527	3.69745	3.45748	3.56552	3.38764	3.99572	3.39911	3.66745	4.10801	2.87447	2.48589	2.3219	2.30831
							134.95*	3.74212	3.92226	3.57908	3.93239	3.66902	3.54659	3.48473	3.57322	3.43533	3.55003	3.27796	3.85044	3.48209	3.41213	3.58944	3.40846	3.709	3.49527	3.57185	3.4233	4.03405	3.43306	3.6919	4.11991	2.86252	2.51273	2.29907	2.32835
							136.95	3.73649	3.96808	3.58902	3.95927	3.71598	3.54603	3.51124	3.59021	3.43775	3.56184	3.27224	3.87665	3.49686	3.42023	3.62896	3.42449	3.69033	3.50175	3.58626	3.43736	4.05202	3.45932	3.71144	4.16765	2.89977	2.50256	2.30708	2.34209
							138.95*	3.79217	4.02554	3.63233	4.0214	3.74209	3.6081	3.54085	3.632	3.47303	3.58071	3.31352	3.92853	3.5344	3.47413	3.65764	3.45275	3.7232	3.53678	3.60291	3.45196	4.06465	3.50315	3.7477	4.19244	2.89218	2.5186	2.30167	2.34277
							140.95*	3.84598	4.06817	3.7009	4.04923	3.80624	3.63894	3.59011	3.66351	3.4995	3.62553	3.36549	3.95687	3.5893	3.47158	3.65579	3.50146	3.77805	3.56363	3.65276	3.50159	4.11298	3.53511	3.76034	4.24337	2.93092	2.55676	2.3241	2.36513
							142.95	3.89006	4.14093	3.71356	4.13828	3.83743	3.68973	3.63526	3.70457	3.51908	3.65073	3.3781	3.98266	3.62077	3.51967	3.69524	3.52939	3.81513	3.60163	3.66604	3.51812	4.14716	3.52924	3.78638	4.28639	2.88295	2.57546	2.37044	2.36596
							144.95*	3.95778	4.19837	3.78871	4.14738	3.87526	3.72911	3.6954	3.73671	3.55584	3.69161	3.39973	4.03473	3.64767	3.55471	3.73283	3.56472	3.81882	3.62699	3.70948	3.54303	4.17368	3.58198	3.77446	4.35086	2.92464	2.58726	2.37926	2.39748
							146.95*	3.99685	4.23782	3.81736	4.2441	3.93582	3.78572	3.74981	3.78423	3.57823	3.73675	3.43908	4.04517	3.70043	3.57391	3.76933	3.58213	3.84924	3.66041	3.73097	3.56287	4.18379	3.60074	3.78794	4.33129	2.9834	2.62151	2.38284	2.40475
							148.95	4.06873	4.27853	3.85049	4.27421	3.9617	3.78982	3.78794	3.80434	3.60022	3.75196	3.46224	4.07104	3.70295	3.61394	3.79904	3.59851	3.90349	3.71679	3.76195	3.60315	4.19252	3.60562	3.83929	4.34447	2.95485	2.62427	2.37852	2.42188
							150.95*	4.09784	4.31185	3.92044	4.34645	3.99665	3.81314	3.8351	3.83621	3.64387	3.78427	3.48945	4.07817	3.74864	3.64076	3.81784	3.64264	3.9365	3.7386	3.78938	3.62282	4.23932	3.64374	3.85553	4.38379	2.98817	2.6353	2.41699	2.4297
							152.95*	4.1205	4.32907	3.92545	4.38001	4.03844	3.86462	3.85488	3.89024	3.68587	3.79153	3.53997	4.10347	3.81399	3.67822	3.83168	3.66704	3.95315	3.74887	3.84302	3.66672	4.26532	3.67318	3.88639	4.39026	3.01524	2.6508	2.43699	2.4431
							154.95	4.16721	4.37558	3.96462	4.4605	4.07452	3.88891	3.90156	3.94459	3.70623	3.84519	3.55526	4.17331	3.82399	3.68565	3.85653	3.69754	3.96239	3.77362	3.8779	3.67941	4.2827	3.689	3.90775	4.43615	3.02234	2.68014	2.48025	2.44595
							156.95*	4.20826	4.38985	3.98555	4.47533	4.13714	3.89969	3.93052	3.96856	3.7426	3.87393	3.57914	4.20162	3.87005	3.71375	3.87868	3.72526	4.04623	3.79177	3.89843	3.70913	4.33174	3.69665	3.9556	4.45042	3.047	2.66881	2.45885	2.45224
							158.95*	4.2459	4.44338	3.99156	4.50372	4.18039	3.93456	3.98766	4.01346	3.75946	3.90426	3.62163	4.23146	3.88634	3.75093	3.8981	3.74382	4.04181	3.82946	3.92745	3.74191	4.36858	3.72383	3.96742	4.48312	3.05255	2.65327	2.48158	2.47742
							160.95	4.30729	4.44671	4.00384	4.55086	4.22888	3.94274	4.01905	4.07401	3.7758	3.91249	3.6429	4.27419	3.88964	3.77505	3.91945	3.78296	4.07801	3.86868	3.93821	3.75674	4.35172	3.74622	4.01003	4.5113	3.09563	2.69738	2.50214	2.48516
							162.95*	4.40344	4.52776	4.09309	4.65261	4.28509	4.02871	4.10778	4.15462	3.84091	3.98614	3.74267	4.36266	3.9692	3.83657	3.98619	3.85742	4.15204	3.94771	4.02465	3.8392	4.38122	3.8128	4.04019	4.56814	3.10524	2.72458	2.51946	2.53568
							164.95*	4.4228	4.56252	4.13164	4.6695	4.35275	4.04875	4.14007	4.19567	3.87182	4.01165	3.75621	4.36667	4.00114	3.86422	4.00343	3.87083	4.20894	3.96687	4.04244	3.85548	4.4239	3.82965	4.07516	4.60359	3.13953	2.74741	2.53329	2.53849
							166.95	4.43224	4.58591	4.13101	4.67733	4.38973	4.04979	4.16532	4.22451	3.90391	4.02889	3.78725	4.40842	4.00447	3.89215	4.00787	3.90247	4.17931	3.9988	4.07237	3.88315	4.43069	3.84697	4.08112	4.63755	3.17165	2.78623	2.61928	2.52693
							168.95*	4.63216	4.72046	4.27891	4.83851	4.46283	4.19037	4.30468	4.23739	3.89025	4.0122	3.88172	4.49026	4.04107	3.9625	4.13026	3.96298	4.21632	4.0797	4.10295	3.99153	4.34973	3.9114	4.09845	4.64542	3.01722	2.67847	2.53619	2.58267
							170.95*	4.67069	4.73076	4.28792	4.89215	4.51207	4.21668	4.36441	4.28953	3.92144	4.03951	3.91756	4.54214	4.08326	3.99454	4.1499	4.00949	4.25576	4.11534	4.14465	4.01396	4.38386	3.95663	4.14279	4.70724	3.0065	2.6635	2.51262	2.52005
							172.95	4.68727	4.74816	4.29538	4.909	4.51831	4.2273	4.41037	4.32879	3.96459	4.07021	3.93979	4.60161	4.13137	4.01895	4.17074	4.03102	4.2722	4.12974	4.1682	4.05298	4.40697	3.97493	4.18487	4.72177	2.99722	2.69561	2.5287	2.56437
							174.95*	4.69749	4.76062	4.30337	4.92231	4.53574	4.25037	4.43655	4.33194	4.00678	4.0955	3.97838	4.61987	4.14568	4.0545	4.18519	4.05954	4.29918	4.15342	4.20144	4.06606	4.41365	4.00889	4.19441	4.74368	3.039	2.70444	2.49994	2.59255
							176.95*	4.71071	4.76583	4.30917	4.93674	4.5601	4.26472	4.47535	4.3504	4.04329	4.11027	3.99714	4.66398	4.17906	4.07042	4.20639	4.08397	4.33537	4.16896	4.2185	4.07948	4.43657	4.02696	4.21052	4.7802	3.08601	2.7624	2.55909	2.58792
							178.95	4.73173	4.76942	4.31218	4.96365	4.59498	4.27358	4.48956	4.3762	4.05598	4.15213	4.01478	4.67028	4.21469	4.10118	4.21735	4.10489	4.35021	4.20382	4.2378	4.11597	4.46982	4.04479	4.24404	4.79484	3.14029	2.73656	2.57412	2.64555
							180.95*	4.73652	4.7879	4.31277	4.96371	4.61908	4.28573	4.53233	4.40462	4.07354	4.15897	4.03245	4.70521	4.24524	4.11393	4.22155	4.12834	4.38624	4.23069	4.26939	4.14245	4.49032	4.07501	4.25552	4.82935	3.13537	2.76053	2.53365	2.66641
							182.95*	4.74572	4.79473	4.3258	4.97723	4.66186	4.29832	4.54576	4.42335	4.10015	4.17199	4.03251	4.72257	4.26914	4.12179	4.22368	4.14797	4.40957	4.26952	4.29593	4.16584	4.5012	4.09475	4.26939	4.85652	3.16071	2.7879	2.5483	2.69051
							184.95	4.7578	4.79845	4.3229	4.98677	4.65649	4.30088	4.58347	4.43773	4.11771	4.18105	4.04915	4.74088	4.27261	4.15068	4.2239	4.16358	4.45173	4.27967	4.3195	4.18262	4.52367	4.10412	4.29377	4.86671	3.2018	2.78903	2.55126	2.68944
							186.95*	4.74589	4.81452	4.33178	4.9878	4.68953	4.29033	4.58122	4.45887	4.14129	4.20564	4.06243	4.74169	4.3053	4.15207	4.24367	4.18204	4.43424	4.30796	4.32363	4.18575	4.58311	4.13408	4.30728	4.87987	3.20098	2.75426	2.5799	2.69283
							188.95*	4.74273	4.81038	4.33344	5.00308	4.67733	4.28457	4.58685	4.47944	4.15284	4.22178	4.07251	4.77521	4.32143	4.16765	4.24875	4.19974	4.48204	4.32387	4.34807	4.21002	4.57072	4.16353	4.34064	4.92093	3.16891	2.79411	2.57555	2.70525
							190.95	4.74038	4.80702	4.33459	5.00568	4.6906	4.29685	4.61046	4.4891	4.1811	4.24005	4.08588	4.7968	4.36387	4.19123	4.2595	4.21412	4.53308	4.35525	4.34787	4.23439	4.61512	4.17069	4.37463	4.919	3.17694	2.75344	2.59779	2.79442
							192.95*	4.71142	4.82391	4.32505	5.01504	4.68233	4.29741	4.62595	4.48472	4.1944	4.26896	4.10064	4.83134	4.37159	4.20466	4.26354	4.23171	4.53626	4.3629	4.38243	4.22879	4.61189	4.2008	4.37951	4.96183	3.18604	2.77276	2.58884	2.78512
							194.95*	4.71942	4.81084	4.32906	5.01792	4.70214	4.32338	4.62817	4.50222	4.20922	4.28344	4.11216	4.84894	4.3991	4.22334	4.27656	4.25017	4.55316	4.37728	4.39072	4.24538	4.61936	4.20808	4.39137	4.97822	3.18345	2.81903	2.60727	2.78709
							196.95	4.70131	4.81525	4.31919	5.00881	4.71241	4.32974	4.63325	4.51062	4.23077	4.29945	4.12409	4.84871	4.40775	4.23044	4.27893	4.27173	4.582	4.39383	4.39702	4.26494	4.65317	4.23019	4.39946	4.99057	3.21264	2.79475	2.57783	2.79064
							198.95	4.69844	4.81062	4.32034	5.00205	4.71784	4.3319	4.64443	4.52152	4.26054	4.316	4.12919	4.87473	4.427	4.22824	4.27647	4.27945	4.6037	4.41879	4.40806	4.27817	4.65799	4.25208	4.42487	5.01742	3.24594	2.85496	2.60475	2.79297
							200.95*	4.68166	4.79911	4.30299	5.012	4.71308	4.33095	4.67694	4.52471	4.2818	4.32072	4.14232	4.88727	4.44846	4.23759	4.29202	4.29995	4.61518	4.43724	4.426	4.28416	4.68521	4.26848	4.42789	5.00639	3.19253	2.82463	2.59879	2.80266
							202.95*	4.65366	4.80765	4.28673	4.98861	4.71761	4.32654	4.66425	4.53411	4.28303	4.33151	4.14812	4.8897	4.46664	4.23661	4.29768	4.30486	4.62867	4.44096	4.42424	4.30208	4.70742	4.28999	4.44367	5.02814	3.25436	2.87289	2.6119	2.80421
							204.95*	4.63235	4.79031	4.26481	4.98639	4.72064	4.32216	4.67515	4.51546	4.31259	4.34374	4.15738	4.89245	4.47981	4.25044	4.2994	4.30939	4.66556	4.45527	4.4413	4.30733	4.7096	4.30793	4.47305	5.04779	3.24745	2.86872	2.56417	2.81134
							206.95*	4.6071	4.7727	4.24372	4.96085	4.69727	4.31257	4.68485	4.52686	4.32392	4.34495	4.15319	4.90071	4.4833	4.25852	4.30392	4.31241	4.67841	4.46963	4.44868	4.31279	4.71905	4.3383	4.48101	5.05456	3.24031	2.84091	2.63896	2.85406
							208.95*	4.59027	4.76176	4.20249	4.94273	4.68341	4.30077	4.66957	4.53642	4.32831	4.34465	4.14041	4.9049	4.49171	4.26846	4.30047	4.32495	4.66153	4.48223	4.46022	4.32166	4.73005	4.36142	4.50269	5.07285	3.26206	2.81125	2.60812	2.79962
							210.95*	4.58145	4.72206	4.16474	4.89408	4.66625	4.29476	4.66172	4.5416	4.35164	4.35526	4.16007	4.90301	4.50598	4.26338	4.3086	4.32795	4.68028	4.49076	4.4502	4.33439	4.75689	4.35533	4.50706	5.09648	3.24968	2.82936	2.61318	2.82569
							212.95*	4.55109	4.67997	4.11123	4.85774	4.65779	4.27794	4.65345	4.54622	4.35624	4.35044	4.15641	4.89618	4.50186	4.27325	4.30649	4.33335	4.70196	4.50736	4.46018	4.3479	4.77971	4.38387	4.5126	5.11252	3.28549	2.84037	2.58397	2.82761
							214.95*	4.51494	4.65806	4.053	4.79417	4.64772	4.25253	4.64751	4.55073	4.37923	4.37128	4.15517	4.9019	4.51087	4.28615	4.3115	4.3352	4.72967	4.51157	4.46101	4.34636	4.80624	4.40303	4.51155	5.13057	3.27887	2.84632	2.58829	2.8187
							216.95*	4.48717	4.6042	4.00139	4.73999	4.60383	4.2409	4.65037	4.5562	4.37211	4.36907	4.16351	4.91298	4.51056	4.28049	4.30997	4.3492	4.72699	4.52847	4.46956	4.34377	4.81313	4.39939	4.52411	5.13754	3.28191	2.85819	2.60471	2.87009
							218.95*	4.47252	4.57199	3.97038	4.69748	4.57543	4.22767	4.64641	4.57027	4.38988	4.37576	4.16361	4.91837	4.51935	4.28374	4.30484	4.36373	4.7386	4.5234	4.47466	4.35234	4.80659	4.4174	4.53567	5.16589	3.32561	2.88554	2.62206	2.86151
							220.95*	4.44104	4.54153	3.94873	4.65561	4.54562	4.20839	4.63908	4.5713	4.39377	4.37826	4.16742	4.91371	4.52536	4.28599	4.31368	4.36991	4.74652	4.52422	4.47621	4.35471	4.82848	4.43783	4.55695	5.18177	3.31833	2.86842	2.6412	2.84548
							222.95*	4.41665	4.49971	3.90799	4.62895	4.51375	4.20158	4.6567	4.55948	4.39903	4.3822	4.17191	4.90653	4.51965	4.28558	4.31096	4.36117	4.74707	4.54331	4.48953	4.36615	4.81488	4.45194	4.55885	5.19209	3.40229	2.83548	2.59409	2.83217
							224.95*	4.38123	4.47422	3.89856	4.60501	4.45113	4.18815	4.64875	4.56235	4.40746	4.38007	4.18451	4.91149	4.51192	4.29433	4.31057	4.36726	4.75715	4.54532	4.49112	4.38042	4.81504	4.46083	4.57279	5.19163	3.33271	2.88454	2.62708	2.86792
							226.95*	4.36494	4.45408	3.87431	4.58586	4.43936	4.17186	4.66623	4.56334	4.41512	4.37294	4.17227	4.90966	4.523	4.29457	4.31682	4.38039	4.76375	4.54786	4.50156	4.38459	4.83174	4.45867	4.58613	5.18912	3.30729	2.87768	2.63941	2.86722
							228.95*	4.34096	4.42871	3.86323	4.57527	4.40948	4.15689	4.66778	4.55897	4.40846	4.38062	4.17991	4.90243	4.50364	4.29604	4.31636	4.37306	4.77184	4.55535	4.50581	4.39161	4.85552	4.47443	4.59998	5.20969	3.33017	2.87374	2.63292	2.89629
							230.95*	4.30613	4.40329	3.85857	4.54334	4.4015	4.14381	4.64724	4.55251	4.41055	4.38587	4.16863	4.90971	4.50805	4.29505	4.31356	4.37013	4.78079	4.55789	4.49777	4.38387	4.88527	4.48796	4.59519	5.20893	3.34098	2.92337	2.57832	2.9286
							232.95*	4.29004	4.37525	3.84785	4.53275	4.37614	4.13112	4.64926	4.54079	4.4162	4.38101	4.17062	4.90586	4.49122	4.29425	4.31681	4.37842	4.76259	4.56941	4.50106	4.3817	4.86545	4.49767	4.60147	5.20562	3.33497	2.87836	2.59478	2.85512
							234.95*	4.25959	4.35513	3.83983	4.52985	4.37874	4.11341	4.65436	4.53404	4.41565	4.379	4.17082	4.89508	4.50264	4.28164	4.30616	4.37318	4.76402	4.56451	4.50428	4.38072	4.87523	4.49648	4.61385	5.20496	3.3199	2.85767	2.55296	2.87302
							236.95*	4.22378	4.32471	3.80842	4.51017	4.35311	4.11297	4.64435	4.52109	4.42094	4.37557	4.16971	4.90023	4.48815	4.2844	4.30613	4.35951	4.74666	4.57711	4.50798	4.37336	4.88142	4.51506	4.61565	5.22184	3.32694	2.87562	2.56375	2.90471
							238.95*	4.18669	4.31966	3.77303	4.50393	4.33114	4.09616	4.63736	4.50185	4.41467	4.36879	4.17408	4.88709	4.45147	4.28495	4.30302	4.3662	4.72183	4.58475	4.51776	4.36416	4.86846	4.53413	4.6143	5.22325	3.38203	2.9002	2.59127	2.88939
							240.95*	4.16524	4.30339	3.75424	4.4878	4.31647	4.08833	4.63657	4.4871	4.41104	4.3728	4.16622	4.88012	4.45718	4.2748	4.30605	4.3737	4.72725	4.56668	4.51636	4.36075	4.87947	4.53642	4.62186	5.24764	3.31653	2.87971	2.602	2.88395
							242.95*	4.13246	4.28282	3.73502	4.47501	4.31032	4.08403	4.62949	4.45435	4.39932	4.36305	4.15741	4.86187	4.45808	4.27446	4.2953	4.38133	4.74009	4.5695	4.52811	4.35161	4.88656	4.54927	4.62887	5.23968	3.34311	2.89337	2.58041	2.89042
							244.95*	4.10438	4.26726	3.71221	4.46704	4.29959	4.08122	4.62123	4.42416	4.38443	4.36264	4.16774	4.86275	4.43063	4.27435	4.28676	4.3876	4.69673	4.57023	4.52369	4.35427	4.87342	4.56729	4.65022	5.24628	3.41245	2.87893	2.58822	2.87316
							246.95*	4.06416	4.24314	3.67803	4.44602	4.26436	4.07456	4.60939	4.39722	4.36555	4.35291	4.16213	4.85932	4.41276	4.26695	4.29506	4.39039	4.68921	4.55973	4.52566	4.3539	4.84324	4.56632	4.64478	5.2576	3.39199	2.88697	2.53013	2.90498
							248.95*	4.04509	4.22125	3.65651	4.41312	4.23577	4.06295	4.60534	4.38988	4.35489	4.34914	4.16694	4.83698	4.397	4.25513	4.28457	4.38569	4.65068	4.56523	4.52936	4.34743	4.85323	4.58135	4.64928	5.26868	3.32779	2.9112	2.62141	2.92738
							250.95*	4.03228	4.1977	3.62829	4.39251	4.20059	4.06754	4.59593	4.38071	4.35118	4.34665	4.17197	4.81606	4.38483	4.25176	4.29031	4.3903	4.64853	4.55367	4.51537	4.35531	4.85274	4.59056	4.64973	5.2681	3.38009	2.90969	2.59862	2.9065
							252.95*	4.01042	4.17616	3.5993	4.35986	4.16728	4.06164	4.56837	4.37268	4.33105	4.34903	4.17734	4.80542	4.35855	4.24636	4.26497	4.39994	4.62514	4.5523	4.51658	4.36041	4.83687	4.58226	4.64267	5.26865	3.39405	2.90953	2.5844	2.87113
							254.95*	3.98977	4.14962	3.58448	4.34826	4.13096	4.06534	4.5316	4.3731	4.31447	4.3371	4.17601	4.80218	4.35391	4.24171	4.24702	4.39949	4.59737	4.54506	4.49274	4.35976	4.84748	4.59909	4.6335	5.2676	3.3502	2.92969	2.60419	2.88882
							256.95*	3.96467	4.12382	3.55507	4.32656	4.09283	4.06798	4.51317	4.38219	4.30011	4.33169	4.1641	4.78302	4.33136	4.24066	4.24841	4.40098	4.57639	4.53364	4.49681	4.36829	4.83357	4.60247	4.63144	5.26224	3.36213	2.91306	2.52651	2.84537
							258.95*	3.95215	4.11188	3.52897	4.28449	4.05927	4.06193	4.49441	4.39521	4.29418	4.32208	4.16409	4.77896	4.32991	4.24097	4.23919	4.39152	4.5684	4.53526	4.4879	4.36816	4.81698	4.61469	4.63367	5.25463	3.36072	2.92238	2.58384	2.90353
							260.95*	3.92688	4.08343	3.48533	4.26523	4.07265	4.05056	4.47969	4.40109	4.30026	4.31626	4.16954	4.76922	4.33588	4.23414	4.23496	4.38207	4.60898	4.53304	4.48731	4.35178	4.82732	4.62312	4.63364	5.24018	3.39871	2.84439	2.51964	2.87561
							262.95*	3.91513	4.04345	3.47012	4.24077	4.02412	4.04569	4.46002	4.40211	4.28046	4.30866	4.16228	4.77437	4.31447	4.23387	4.21843	4.38013	4.5438	4.52367	4.47949	4.3563	4.78279	4.62158	4.62025	5.2193	3.30342	2.9113	2.50655	2.87756
							264.95*	3.90537	4.02648	3.45795	4.20788	4.02183	4.04388	4.45606	4.40334	4.29207	4.29929	4.15776	4.75335	4.33262	4.22738	4.2174	4.37577	4.5609	4.51349	4.46085	4.34375	4.80054	4.61348	4.63102	5.21754	3.37427	2.86415	2.5189	2.88314
							266.95*	3.89778	4.01571	3.42962	4.18424	3.99969	4.03879	4.44368	4.39929	4.2823	4.29449	4.14718	4.74338	4.31059	4.2164	4.21055	4.37885	4.54677	4.50091	4.45143	4.32717	4.76843	4.60536	4.6286	5.20114	3.31923	2.86	2.48878	2.8676
							268.95*	3.8993	4.00102	3.41563	4.16203	3.96568	4.03679	4.43946	4.40214	4.27195	4.28552	4.13585	4.73166	4.28941	4.21482	4.21199	4.3663	4.51782	4.5044	4.43454	4.32111	4.74608	4.60744	4.61601	5.21356	3.30809	2.90742	2.49195	2.89898
							270.95*	3.87931	3.96249	3.38716	4.13704	3.95429	4.02991	4.43721	4.39427	4.2603	4.27833	4.13907	4.72181	4.27419	4.21174	4.21886	4.34465	4.52355	4.49514	4.43458	4.30216	4.73141	4.60808	4.61097	5.20333	3.40904	2.86802	2.43504	2.89118
							272.95*	3.88139	3.93679	3.36216	4.10935	3.92048	4.02444	4.44358	4.38758	4.24806	4.27306	4.12556	4.70953	4.27302	4.2072	4.22379	4.33837	4.5203	4.48793	4.41945	4.29729	4.71051	4.60753	4.61055	5.17422	3.2857	2.83064	2.44057	2.85818
							274.95*	3.8435	3.91622	3.34159	4.07423	3.89545	4.02228	4.44408	4.39028	4.23551	4.27195	4.12396	4.68715	4.24845	4.20856	4.23148	4.32749	4.49912	4.47797	4.40752	4.30372	4.68057	4.61372	4.6093	5.15161	3.30802	2.82708	2.48837	2.87384
							276.95*	3.84404	3.89952	3.33276	4.05453	3.89659	4.0189	4.44274	4.37764	4.21714	4.27141	4.10727	4.67915	4.22796	4.21085	4.22991	4.30258	4.48519	4.46483	4.40292	4.29689	4.65041	4.59462	4.59995	5.13099	3.35632	2.82138	2.41739	2.84963
							278.95*	3.82001	3.86691	3.32169	4.028	3.87918	4.01065	4.42076	4.36819	4.19914	4.25918	4.1005	4.6761	4.20336	4.18836	4.21833	4.29732	4.47134	4.46176	4.38327	4.29229	4.61064	4.60948	4.59447	5.09966	3.29273	2.83274	2.43023	2.90721
							280.95*	3.81184	3.84308	3.30015	4.01733	3.86401	4.00766	4.44285	4.36715	4.17782	4.26521	4.0914	4.65745	4.19799	4.18681	4.22047	4.29285	4.45934	4.4562	4.38501	4.29491	4.59537	4.60489	4.58212	5.07984	3.26505	2.8148	2.39638	2.84396
							282.95*	3.7975	3.83594	3.28007	4.00933	3.86485	3.99691	4.42808	4.36133	4.16744	4.26251	4.07619	4.66203	4.1933	4.18326	4.22171	4.28524	4.40154	4.44652	4.38689	4.2878	4.55913	4.60294	4.58791	5.06085	3.24729	2.814	2.38444	2.87899
							284.95*	3.77503	3.82632	3.27141	3.98075	3.8577	3.98516	4.42005	4.33438	4.14094	4.24618	4.06761	4.66173	4.16699	4.16856	4.22858	4.28239	4.41672	4.44593	4.39255	4.28435	4.52597	4.60035	4.57298	5.03793	3.27501	2.86757	2.36184	2.82158
							286.95*	3.7865	3.86044	3.29222	4.00192	3.89842	3.99288	4.43973	4.35794	4.16408	4.28164	4.08328	4.661	4.17513	4.19066	4.23936	4.3018	4.42922	4.47061	4.4085	4.30051	4.54722	4.60598	4.59639	5.02513	3.51715	2.97929	2.48254	2.98038
						R_MACC	Hours post treatment	Vehicle				0.15uM TAM				1.25uM TAM				2.5uM TAM				5uM TAM				10uM TAM				20uM TAM
							0	1	1	1	1	1	1	1	1	1	1	1	1	1	1	1	1	1	1	1	1	1	1	1	1	1	1	1	1
							1.81666667*	0.903536	1.02865	0.981935	0.928705	0.997122	0.969606	0.94858	1.04278	1.00016	1.03071	1.03863	0.999089	1.0982	1.00259	0.979848	0.982592	0.865436	0.975042	1.01654	0.930601	0.985194	1.03002	1.01215	0.995134	1.08497	1.19418	1.2418	1.21446
							2.95*	0.910381	1.0391	0.9859	0.927887	0.994764	0.978941	0.956349	1.04462	0.989789	1.04362	1.04567	0.991481	1.08739	1.00433	0.978357	0.9955	0.867543	0.981055	1.02329	0.949615	0.984075	1.028	0.996758	0.996034	1.0957	1.19732	1.2533	1.21441
							4.95	0.914119	1.03283	0.996478	0.908649	0.965928	0.961706	0.943952	1.03793	0.975439	1.02716	1.04072	0.986889	1.09191	0.999404	0.951775	0.9954	0.872029	0.964217	1.02786	0.929183	0.980677	1.01172	0.984032	0.982121	1.1016	1.18805	1.24562	1.19544
							6.95*	0.960558	1.094	1.03338	0.956836	1.00657	0.99693	0.973894	1.09328	1.00987	1.06464	1.07346	1.0096	1.1064	1.0274	0.990897	1.02356	0.903375	0.997291	1.05643	0.955333	1.00066	1.04229	1.01182	1.00887	1.12169	1.22207	1.27071	1.23939
							8.95*	1.00164	1.1138	1.06594	0.979723	1.04109	1.02259	1.00729	1.1156	1.03593	1.09696	1.10279	1.03885	1.15513	1.06314	1.03521	1.06388	0.920932	1.0241	1.10078	0.993725	1.01762	1.0764	1.02565	1.03644	1.14258	1.26025	1.31043	1.27492
							10.95	1.0476	1.16697	1.10842	1.02423	1.08548	1.05101	1.04127	1.13599	1.05679	1.12349	1.11634	1.07119	1.17658	1.09109	1.0697	1.0963	0.949982	1.04619	1.1428	1.01173	1.06039	1.11636	1.05411	1.07376	1.17325	1.28438	1.34256	1.29311
							12.95*	1.09322	1.21217	1.15289	1.05625	1.09285	1.06715	1.06405	1.16974	1.10241	1.13997	1.12927	1.09884	1.21357	1.12358	1.10981	1.14002	0.990016	1.08697	1.17833	1.05396	1.10063	1.15518	1.10167	1.11318	1.18877	1.3076	1.38742	1.32376
							14.95*	1.13177	1.24897	1.20424	1.08786	1.12919	1.10085	1.09978	1.21145	1.10924	1.18186	1.18016	1.13262	1.25899	1.1554	1.13288	1.15737	1.01489	1.12395	1.20565	1.09081	1.13488	1.18622	1.15202	1.15815	1.22985	1.34613	1.42473	1.36521
							16.95	1.16115	1.27854	1.23479	1.12177	1.17498	1.12133	1.12544	1.23602	1.13291	1.21455	1.22632	1.15233	1.28939	1.18125	1.1592	1.19258	1.0462	1.16193	1.24873	1.11312	1.16366	1.22134	1.18493	1.18776	1.26211	1.37227	1.4406	1.40779
							18.95*	1.20541	1.31158	1.28816	1.1779	1.20466	1.1557	1.13732	1.26499	1.17364	1.2438	1.25067	1.20243	1.31789	1.20184	1.19398	1.21885	1.07957	1.18314	1.25538	1.14766	1.20633	1.2442	1.20956	1.23123	1.30003	1.40047	1.49075	1.42854
							20.95*	1.24141	1.35691	1.31721	1.21521	1.228	1.19258	1.18506	1.31234	1.18607	1.27677	1.28789	1.24723	1.35553	1.24492	1.2054	1.25577	1.12059	1.21364	1.28231	1.19247	1.23548	1.28565	1.25084	1.27249	1.32364	1.42257	1.51901	1.47454
							22.95	1.29838	1.39324	1.33926	1.24239	1.27116	1.23138	1.2136	1.33532	1.22066	1.30115	1.31136	1.27662	1.39344	1.2718	1.2509	1.27836	1.12694	1.26163	1.29932	1.22151	1.26652	1.33056	1.26624	1.30362	1.35179	1.44422	1.53802	1.48551
							24.95*	1.3319	1.45973	1.38836	1.29224	1.32741	1.28005	1.26598	1.38952	1.2808	1.36229	1.37143	1.33172	1.45135	1.3398	1.30762	1.32279	1.16416	1.27396	1.38234	1.27322	1.3047	1.36743	1.36416	1.32667	1.42876	1.48918	1.63168	1.50505
							26.95*	1.38072	1.49385	1.41866	1.3237	1.35184	1.3021	1.29767	1.42458	1.30201	1.39925	1.39953	1.36312	1.46401	1.3602	1.33207	1.34898	1.18848	1.29503	1.39765	1.30561	1.32616	1.40092	1.38679	1.35885	1.44662	1.49251	1.66194	1.5349
							28.95	1.41	1.51145	1.45598	1.33355	1.38353	1.32559	1.34611	1.46999	1.32967	1.43848	1.44033	1.39433	1.50627	1.37788	1.36481	1.38419	1.22042	1.32871	1.43484	1.33179	1.35743	1.41871	1.40352	1.38385	1.46779	1.52655	1.68835	1.54418
							30.95*	1.46102	1.54189	1.50334	1.36873	1.419	1.35765	1.37015	1.4972	1.35627	1.48324	1.45242	1.42032	1.54211	1.40517	1.40559	1.43122	1.24791	1.36475	1.46905	1.35707	1.39759	1.45404	1.42778	1.41623	1.48181	1.53939	1.70497	1.55921
							32.95*	1.48693	1.57418	1.54593	1.38239	1.43672	1.37898	1.40931	1.52807	1.40587	1.51065	1.4908	1.47177	1.59505	1.45443	1.4393	1.47236	1.28453	1.38452	1.4926	1.38495	1.42333	1.47911	1.46596	1.42197	1.48788	1.55134	1.73118	1.57748
							34.95	1.51786	1.61802	1.57572	1.43351	1.48374	1.4126	1.43866	1.55841	1.42701	1.54429	1.51901	1.50806	1.6261	1.46967	1.47359	1.5066	1.32118	1.44255	1.52301	1.41421	1.47252	1.50481	1.4841	1.4545	1.49442	1.55483	1.72815	1.58103
							36.95*	1.55212	1.66005	1.64431	1.44604	1.51714	1.44157	1.4653	1.61614	1.47078	1.57269	1.57788	1.53418	1.65185	1.51736	1.47588	1.55043	1.34938	1.45413	1.55245	1.46933	1.49757	1.54448	1.51186	1.47711	1.51709	1.56798	1.74669	1.58932
							38.95*	1.58439	1.70651	1.65925	1.47921	1.53846	1.48281	1.50394	1.65105	1.49393	1.61218	1.61555	1.5515	1.67583	1.54252	1.49518	1.58511	1.39811	1.49621	1.59057	1.49726	1.52019	1.54831	1.5271	1.50866	1.51941	1.57495	1.7346	1.59451
							40.95	1.6285	1.72897	1.71377	1.53188	1.57158	1.51622	1.52726	1.67273	1.50766	1.63122	1.65826	1.5779	1.6933	1.58203	1.53947	1.5867	1.41414	1.51347	1.61827	1.51055	1.5518	1.58248	1.55436	1.52783	1.52583	1.57958	1.74336	1.60863
							42.95*	1.64391	1.81739	1.75044	1.5646	1.6234	1.56876	1.59846	1.7246	1.5792	1.73047	1.71109	1.61882	1.72077	1.65888	1.59359	1.61349	1.42664	1.53685	1.67124	1.61155	1.56936	1.61751	1.64356	1.57452	1.63042	1.6304	1.90726	1.63583
							44.95*	1.62281	1.82903	1.76271	1.5722	1.66661	1.58432	1.61555	1.74206	1.58379	1.74656	1.71914	1.66936	1.73674	1.67829	1.60466	1.63987	1.45205	1.55375	1.69606	1.61402	1.5889	1.60609	1.65528	1.57668	1.61321	1.64041	1.89931	1.62637
							46.95	1.79932	1.91232	1.8716	1.70804	1.74666	1.64307	1.68573	1.82212	1.69617	1.81995	1.8383	1.75783	1.85321	1.76088	1.70607	1.7554	1.55464	1.66972	1.8111	1.69536	1.69262	1.73913	1.71003	1.67309	1.64183	1.69592	1.87374	1.70457
							48.95*	1.81474	1.95174	1.86181	1.70055	1.75537	1.66396	1.69055	1.84249	1.66567	1.80686	1.82742	1.77933	1.84989	1.76808	1.71525	1.7535	1.54382	1.6587	1.80248	1.67154	1.68	1.71743	1.69698	1.65277	1.60013	1.65682	1.82294	1.67252
							50.95*	1.86523	2.00309	1.90757	1.7459	1.79509	1.68407	1.72959	1.88189	1.71946	1.85989	1.86727	1.82922	1.88708	1.82518	1.72217	1.80319	1.57273	1.69248	1.83424	1.72883	1.71867	1.74729	1.71485	1.70298	1.60795	1.68213	1.84747	1.68211
							52.95	1.90732	2.02887	1.95658	1.76807	1.84177	1.72122	1.75239	1.92938	1.76786	1.88797	1.89678	1.86375	1.92643	1.84909	1.7607	1.82296	1.62352	1.72599	1.87088	1.75729	1.75051	1.77013	1.75165	1.73358	1.60514	1.68992	1.8559	1.68391
							54.95*	1.95725	2.06747	1.98702	1.79632	1.85135	1.75851	1.78482	1.95794	1.79267	1.91978	1.95212	1.88588	1.95569	1.89722	1.79734	1.86157	1.64181	1.79096	1.9021	1.79044	1.77017	1.82019	1.77349	1.78521	1.62459	1.67983	1.8672	1.69906
							56.95*	1.98783	2.12821	2.03393	1.82767	1.89477	1.77818	1.81314	2.00298	1.82536	1.96592	1.98465	1.90287	1.9891	1.90753	1.82272	1.88221	1.66599	1.8103	1.94529	1.83415	1.79276	1.83956	1.81727	1.80055	1.6408	1.7032	1.87401	1.69605
							58.95	2.0232	2.16678	2.09175	1.84446	1.94915	1.80449	1.85078	2.05432	1.85682	1.99479	2.01677	1.9404	2.02754	1.94392	1.88011	1.91101	1.70182	1.84177	1.97498	1.84602	1.82304	1.87902	1.83642	1.81357	1.64323	1.72092	1.88979	1.70495
							60.95*	2.09105	2.21979	2.14917	1.89943	1.96718	1.83298	1.88994	2.04827	1.90219	2.03159	2.08719	1.97411	2.06967	1.97758	1.91923	1.96408	1.74423	1.87424	1.99042	1.87791	1.87097	1.90965	1.87337	1.85245	1.66159	1.71311	1.89961	1.71553
							62.95*	2.13329	2.24026	2.20381	1.9724	1.99969	1.86237	1.9083	2.10102	1.93147	2.06776	2.1092	2.01348	2.12656	2.02653	1.94488	1.97979	1.7744	1.90557	2.03808	1.91746	1.89078	1.936	1.91686	1.90001	1.6823	1.73634	1.89611	1.71632
							64.95	2.19861	2.30046	2.24184	1.99622	2.02033	1.89951	1.95232	2.13706	1.98948	2.12133	2.14903	2.03674	2.16656	2.07352	1.9856	2.03508	1.79728	1.94582	2.08206	1.95677	1.94624	1.97301	1.93877	1.92019	1.67316	1.74559	1.91387	1.74616
							66.95*	2.22531	2.33588	2.27473	2.04518	2.07616	1.94893	1.98499	2.17124	2.00371	2.16671	2.19989	2.08152	2.20489	2.11964	2.00225	2.07712	1.84251	1.97785	2.13264	2.00724	1.97208	2.01305	1.9595	1.96979	1.68025	1.75572	1.92406	1.76623
							68.95*	2.2582	2.40268	2.32251	2.10229	2.1105	1.96898	2.02775	2.21775	2.03757	2.19236	2.2065	2.13675	2.25196	2.14876	2.05035	2.11896	1.87868	2.01814	2.15511	2.05645	2.01433	2.06889	2.00533	2.00528	1.6813	1.7779	1.95419	1.78085
							70.95	2.3109	2.45116	2.36708	2.1253	2.13953	2.01172	2.06645	2.25671	2.09216	2.20635	2.25567	2.15971	2.27802	2.19047	2.085	2.14216	1.91101	2.04743	2.21743	2.09823	2.04518	2.09926	2.04152	2.03884	1.68584	1.78084	1.94427	1.78302
							72.95*	2.34382	2.48671	2.40242	2.16931	2.17784	2.04019	2.10449	2.29671	2.11857	2.23991	2.29006	2.18815	2.30555	2.22715	2.12302	2.17418	1.96318	2.09135	2.24147	2.12063	2.06426	2.12548	2.0818	2.07626	1.69575	1.79373	1.95883	1.79175
							74.95*	2.41312	2.55767	2.44583	2.19816	2.21537	2.07891	2.12778	2.33275	2.13044	2.28793	2.32603	2.24638	2.33289	2.26725	2.1494	2.23295	1.98207	2.12544	2.24523	2.15244	2.09779	2.17578	2.12475	2.10042	1.70836	1.80151	1.99477	1.7966
							76.95	2.42575	2.57879	2.49254	2.25152	2.2638	2.10546	2.16581	2.38366	2.18141	2.31775	2.37385	2.26504	2.36287	2.28745	2.19754	2.2548	1.99919	2.13235	2.28563	2.18897	2.14686	2.18824	2.15325	2.12937	1.72087	1.83535	2.01719	1.80735
							78.95*	2.46627	2.62822	2.54056	2.28424	2.28701	2.12786	2.20691	2.43576	2.2191	2.36456	2.39985	2.30151	2.41898	2.32713	2.21481	2.27508	2.02228	2.17654	2.35105	2.21905	2.17076	2.25118	2.18758	2.15139	1.75126	1.83581	2.03736	1.82184
							80.95*	2.51944	2.65251	2.57321	2.34137	2.2974	2.16267	2.23508	2.46604	2.26202	2.39557	2.42307	2.32471	2.44738	2.3579	2.24307	2.32553	2.0451	2.18209	2.35758	2.27142	2.21281	2.25345	2.21277	2.19738	1.74518	1.85472	2.06068	1.85247
							82.95	2.55813	2.69143	2.6315	2.37582	2.35212	2.19651	2.27749	2.50942	2.28413	2.428	2.47106	2.3527	2.4748	2.41359	2.24666	2.36088	2.06363	2.23195	2.3636	2.32642	2.23241	2.29583	2.25249	2.23247	1.76053	1.86893	2.07034	1.86146
							84.95*	2.60669	2.74389	2.64857	2.39161	2.37737	2.22725	2.2827	2.56494	2.31352	2.47061	2.51762	2.38433	2.50229	2.44563	2.28299	2.39556	2.11085	2.24855	2.41315	2.34944	2.25876	2.34443	2.26793	2.26435	1.77454	1.90747	2.0722	1.89669
							86.95*	2.62702	2.78271	2.701	2.42412	2.42031	2.28215	2.33118	2.58098	2.34355	2.50622	2.56685	2.40765	2.55085	2.47373	2.32131	2.42159	2.12106	2.26994	2.44688	2.37362	2.29753	2.38495	2.32133	2.2832	1.78774	1.90988	2.10235	1.91558
							88.95	2.65699	2.83323	2.73834	2.46361	2.45188	2.29084	2.36302	2.61377	2.39715	2.54155	2.58313	2.42928	2.57967	2.49126	2.35174	2.42394	2.16132	2.30815	2.49903	2.3991	2.3362	2.41366	2.34042	2.328	1.80786	1.92461	2.11729	1.91776
							90.95*	2.70743	2.84186	2.76916	2.51251	2.47001	2.32704	2.39224	2.66543	2.42247	2.57965	2.61891	2.46129	2.61463	2.51281	2.36307	2.46053	2.17929	2.34258	2.50711	2.42987	2.3712	2.43158	2.34481	2.35381	1.81077	1.91978	2.15006	1.95542
							92.95*	2.73662	2.89402	2.78739	2.51655	2.52685	2.37019	2.41965	2.69229	2.4302	2.62502	2.63768	2.49653	2.63393	2.55644	2.38453	2.50792	2.20497	2.3428	2.54679	2.45673	2.41379	2.47765	2.41144	2.3846	1.82764	1.94494	2.16092	1.96582
							94.95	2.76887	2.9178	2.86577	2.57463	2.53313	2.40676	2.45398	2.73047	2.47105	2.63804	2.66291	2.53498	2.68607	2.59755	2.41746	2.52926	2.21957	2.38281	2.58176	2.50255	2.42818	2.50751	2.43665	2.41676	1.83302	1.98307	2.17623	1.99562
							96.95*	2.79556	2.96027	2.88989	2.60983	2.56203	2.44344	2.46523	2.76859	2.47763	2.67621	2.68276	2.56292	2.70211	2.61562	2.44672	2.55989	2.23877	2.40037	2.60388	2.53268	2.43733	2.51985	2.45156	2.42601	1.85806	1.9983	2.1929	2.01064
							98.95*	2.83714	3.00387	2.93208	2.6413	2.59411	2.4737	2.48361	2.81386	2.51777	2.69477	2.71335	2.54699	2.73883	2.62692	2.47463	2.58282	2.27022	2.44162	2.62643	2.58166	2.45672	2.56281	2.47107	2.44246	1.86618	2.02862	2.22307	2.02805
							100.95	2.8809	3.03321	2.97457	2.68203	2.64347	2.4988	2.54192	2.83372	2.55036	2.71143	2.75276	2.59591	2.77188	2.66191	2.50797	2.61059	2.29425	2.45577	2.63866	2.56191	2.4891	2.58116	2.50211	2.47044	1.87672	2.04292	2.2375	2.03553
							102.95*	2.91586	3.09869	3.01937	2.72299	2.64871	2.51475	2.54755	2.87861	2.56664	2.77024	2.78426	2.63286	2.80357	2.70669	2.53457	2.62711	2.30189	2.47491	2.66862	2.60404	2.50041	2.59646	2.52798	2.50213	1.88711	2.06393	2.27498	2.09596
							104.95*	2.95221	3.15014	3.07573	2.75403	2.66643	2.54592	2.58055	2.88097	2.59167	2.76939	2.82299	2.66995	2.82061	2.7267	2.56937	2.67959	2.29328	2.48735	2.69635	2.6037	2.51653	2.58776	2.55999	2.52698	1.89245	2.08279	2.30837	2.12282
							106.95	2.99641	3.1728	3.10318	2.80309	2.70041	2.59211	2.60607	2.92914	2.60808	2.7952	2.87732	2.67918	2.83615	2.76147	2.57911	2.70078	2.33094	2.50518	2.72185	2.64207	2.55748	2.62821	2.55924	2.53757	1.91719	2.11045	2.31662	2.13303
							108.95*	3.03709	3.20185	3.14072	2.84041	2.74434	2.63378	2.65874	2.95008	2.64038	2.83235	2.89616	2.68885	2.86672	2.77416	2.61173	2.72757	2.36634	2.53587	2.74012	2.66059	2.57469	2.63785	2.57461	2.54813	1.92868	2.1469	2.33259	2.15023
							110.95*	3.10856	3.2431	3.19628	2.90567	2.77621	2.63335	2.67239	2.99625	2.65683	2.86656	2.92805	2.70858	2.87849	2.78915	2.61859	2.75611	2.36928	2.56771	2.77197	2.70256	2.60396	2.68772	2.61562	2.554	1.93393	2.1392	2.35031	2.19053
							112.95	3.1189	3.29785	3.23207	2.93206	2.78763	2.66466	2.70491	3.04134	2.68334	2.87883	2.93845	2.73763	2.91421	2.82548	2.63765	2.78303	2.37972	2.57421	2.79195	2.71108	2.60277	2.69979	2.62207	2.57495	1.94551	2.15514	2.35762	2.18104
							114.95*	3.28725	3.40788	3.39013	3.05166	2.91852	2.75481	2.79643	3.1236	2.80744	3.01033	3.00656	2.82262	3.0519	2.91894	2.73269	2.89753	2.53652	2.72446	2.88876	2.78332	2.73206	2.80296	2.71125	2.61437	2.03374	2.26677	2.429	2.24433
							116.95*	3.13732	3.32388	3.30818	2.95381	2.84486	2.682	2.6998	3.04207	2.69101	2.89791	2.9253	2.73316	2.90829	2.83541	2.66196	2.77875	2.3823	2.57267	2.75423	2.75584	2.61683	2.6995	2.63182	2.58608	1.99999	2.18763	2.45229	2.26842
							118.95	3.20708	3.37753	3.3732	3.00278	2.85539	2.69911	2.73577	3.04426	2.73831	2.93747	2.97377	2.76173	2.96346	2.86588	2.68953	2.81125	2.43836	2.6061	2.82368	2.75673	2.63911	2.72219	2.67941	2.62851	2.01543	2.22635	2.48652	2.27569
							120.95*	3.27472	3.42689	3.41051	3.0321	2.87985	2.7361	2.73888	3.07792	2.76461	2.96121	2.97423	2.76527	2.98727	2.88177	2.70976	2.82055	2.43463	2.62262	2.83926	2.7644	2.64853	2.75773	2.68097	2.61365	2.04193	2.27278	2.5095	2.25806
							122.95*	3.32689	3.47491	3.45427	3.09285	2.9138	2.74835	2.76983	3.12929	2.77574	2.982	3.0076	2.77502	3.01231	2.90942	2.71018	2.86658	2.46029	2.63271	2.85297	2.81354	2.68439	2.75453	2.69314	2.61207	2.04485	2.27638	2.54047	2.27908
							124.95	3.37988	3.51781	3.49562	3.13054	2.95613	2.76604	2.79207	3.1444	2.79357	3.02756	3.01698	2.82249	3.02765	2.92818	2.74482	2.88888	2.46401	2.65182	2.86627	2.82611	2.69377	2.7344	2.71172	2.62825	2.07039	2.27727	2.52113	2.29718
							126.95*	3.41163	3.55515	3.52595	3.16089	2.97746	2.80013	2.82951	3.16792	2.79997	3.0483	3.03599	2.81514	3.04471	2.92895	2.75971	2.90265	2.49948	2.65502	2.89183	2.82695	2.69353	2.77142	2.72016	2.62408	2.09131	2.29705	2.55806	2.30559
							128.95*	3.46364	3.60084	3.58862	3.18824	2.99838	2.82995	2.85417	3.17811	2.82857	3.05349	3.04299	2.84569	3.06561	2.97129	2.78527	2.92209	2.51844	2.67626	2.89365	2.86259	2.71016	2.7666	2.72126	2.6493	2.07876	2.30288	2.56647	2.29204
							130.95	3.47838	3.62706	3.61549	3.23505	3.02917	2.85425	2.90959	3.23555	2.8549	3.09074	3.09356	2.86151	3.09712	2.9849	2.79228	2.93655	2.51359	2.70675	2.91668	2.86934	2.72863	2.79049	2.73365	2.64667	2.10835	2.33908	2.57986	2.34082
							132.95*	3.53105	3.68235	3.6597	3.27203	3.05471	2.89502	2.91109	3.26542	2.91322	3.11313	3.12341	2.89515	3.12479	3.01098	2.82186	2.96832	2.5624	2.7227	2.93857	2.88824	2.73614	2.77848	2.76794	2.65636	2.13922	2.34684	2.57986	2.36941
							134.95*	3.55447	3.71091	3.6994	3.30464	3.08587	2.88752	2.94551	3.30658	2.92434	3.11238	3.11093	2.91521	3.15451	3.05434	2.83625	2.97131	2.55869	2.73442	2.94752	2.90856	2.76276	2.81868	2.75823	2.66332	2.14136	2.34907	2.5994	2.36954
							136.95	3.59793	3.75459	3.7241	3.33391	3.11065	2.89875	2.97079	3.30523	2.93701	3.12091	3.14767	2.92646	3.16746	3.04145	2.86127	2.99353	2.58406	2.73463	2.96765	2.9298	2.76751	2.83601	2.76286	2.66682	2.16885	2.35756	2.60828	2.37152
							138.95*	3.6538	3.80054	3.77738	3.37891	3.13106	2.9336	2.9879	3.33072	2.96478	3.15624	3.15033	2.93094	3.22539	3.07237	2.86322	3.02936	2.58245	2.77146	2.98453	2.92779	2.76978	2.82099	2.77897	2.67765	2.19419	2.37269	2.62038	2.38336
							140.95*	3.65536	3.84667	3.81566	3.40965	3.16319	2.98558	3.00749	3.35317	2.96725	3.14367	3.17924	2.95828	3.24076	3.08848	2.89743	3.04477	2.62284	2.77886	3.00617	2.96133	2.78709	2.86321	2.79368	2.69868	2.21022	2.39559	2.64396	2.40364
							142.95	3.71483	3.8808	3.89292	3.44588	3.19122	2.98616	3.02124	3.37112	3.00052	3.17156	3.19401	2.98854	3.25997	3.12024	2.90242	3.07865	2.62127	2.80387	3.04038	2.98828	2.78913	2.85179	2.80259	2.72363	2.22429	2.40748	2.63992	2.42277
							144.95*	3.76075	3.90181	3.91452	3.49847	3.18664	3.0174	3.0207	3.38784	3.02229	3.19917	3.21378	3.015	3.28615	3.14456	2.94082	3.07793	2.63753	2.81872	3.04617	2.99046	2.81475	2.87168	2.81665	2.72298	2.22605	2.44764	2.64508	2.43265
							146.95*	3.78331	3.92488	3.97718	3.50432	3.21673	3.0434	3.03774	3.42743	3.06337	3.18689	3.21825	3.03251	3.31798	3.15188	2.92211	3.11491	2.66279	2.83107	3.08413	3.03683	2.82241	2.8954	2.84938	2.75173	2.25908	2.45305	2.66231	2.42825
							148.95	3.81176	3.9585	4.01798	3.5285	3.21646	3.078	3.08162	3.44007	3.05229	3.23547	3.2388	3.04457	3.31905	3.16282	2.95289	3.14554	2.6608	2.86598	3.08379	3.03282	2.83456	2.90764	2.85976	2.75594	2.26051	2.43887	2.68048	2.43696
							150.95*	3.84069	3.99902	4.04219	3.56748	3.2766	3.0654	3.10343	3.44452	3.07381	3.2614	3.26264	3.05464	3.35559	3.17214	2.97674	3.15764	2.68699	2.885	3.08913	3.04344	2.86408	2.93973	2.86036	2.7756	2.28128	2.45525	2.68511	2.47552
							152.95*	3.85025	4.00264	4.07645	3.59222	3.30661	3.07526	3.13317	3.44338	3.13025	3.31479	3.26871	3.05539	3.38906	3.21086	2.98227	3.17523	2.70825	2.90511	3.12083	3.05138	2.87269	2.98038	2.87467	2.79077	2.31037	2.46276	2.70854	2.48306
							154.95	3.90041	4.03486	4.1044	3.57586	3.30558	3.11337	3.1533	3.46891	3.11464	3.32458	3.28784	3.10278	3.38451	3.23001	3.00924	3.17479	2.73896	2.8686	3.1345	3.06932	2.87573	2.96737	2.9013	2.80025	2.30445	2.48138	2.7075	2.48011
							156.95*	3.89095	4.05109	4.12109	3.60847	3.3416	3.12476	3.17698	3.48268	3.13847	3.32476	3.28399	3.10591	3.41233	3.23977	2.9984	3.18556	2.77072	2.90236	3.16072	3.07238	2.91833	2.99845	2.91489	2.82062	2.31808	2.47763	2.70028	2.50213
							158.95*	3.93474	4.07944	4.15327	3.61837	3.34508	3.11956	3.13536	3.52589	3.16538	3.34665	3.32446	3.09121	3.42801	3.26224	3.01033	3.22868	2.77925	2.92828	3.16059	3.10883	2.93046	2.98218	2.91368	2.84103	2.33894	2.52908	2.72401	2.50181
							160.95	3.95265	4.07296	4.1544	3.64519	3.36478	3.15474	3.18997	3.51342	3.1767	3.36365	3.33871	3.11555	3.41794	3.27178	3.01061	3.23385	2.76407	2.94042	3.17109	3.12917	2.94461	2.98785	2.94932	2.85317	2.33919	2.50225	2.70422	2.493
							162.95*	4.00587	4.12017	4.20275	3.70581	3.42213	3.20605	3.25037	3.6046	3.23985	3.44279	3.42152	3.16441	3.53164	3.32822	3.10913	3.32027	2.8258	3.03388	3.2644	3.18606	3.01498	3.06254	2.96034	2.87834	2.36934	2.52415	2.66138	2.53259
							164.95*	4.02373	4.12754	4.24992	3.716	3.43665	3.20766	3.25825	3.64262	3.26139	3.43916	3.43095	3.19476	3.53596	3.37063	3.11551	3.33625	2.84168	3.02667	3.25841	3.22211	3.03337	3.08808	2.99126	2.90295	2.36452	2.53272	2.66596	2.54273
							166.95	4.02456	4.12011	4.22998	3.71426	3.46137	3.22711	3.2704	3.64228	3.26633	3.48146	3.4322	3.18374	3.55391	3.37206	3.09877	3.34885	2.87365	3.07733	3.29099	3.23069	3.02439	3.10995	3.01265	2.91871	2.38728	2.57855	2.7176	2.57976
							168.95*	4.16964	4.23203	4.32621	3.82052	3.55975	3.37463	3.38836	3.7548	3.35471	3.53653	3.5222	3.27566	3.69013	3.43129	3.24251	3.47985	2.96183	3.21215	3.34991	3.30555	3.11162	3.18748	3.00562	2.96782	2.3795	2.54933	2.61222	2.55621
							170.95*	4.17841	4.23599	4.33844	3.82924	3.58626	3.41878	3.40803	3.7723	3.38795	3.57315	3.54361	3.28639	3.70369	3.46221	3.22223	3.50206	2.98113	3.23226	3.38031	3.323	3.14418	3.19536	3.035	2.99178	2.3712	2.55089	2.61267	2.56586
							172.95	4.18435	4.24507	4.33908	3.84178	3.59085	3.42411	3.40139	3.7966	3.37459	3.58959	3.57132	3.28487	3.71841	3.46981	3.26712	3.50026	3.00035	3.26109	3.39156	3.35191	3.15705	3.20382	3.03232	3.00204	2.37311	2.55577	2.6211	2.55601
							174.95*	4.18399	4.24925	4.34858	3.83371	3.61504	3.43361	3.41136	3.7718	3.40384	3.58195	3.58854	3.3016	3.71714	3.48197	3.26158	3.51067	3.00148	3.24742	3.40354	3.35122	3.15876	3.23077	3.06232	3.01942	2.39333	2.56117	2.61243	2.55702
							176.95*	4.20848	4.25311	4.34967	3.83827	3.62189	3.45443	3.44053	3.81502	3.43398	3.57686	3.58129	3.31756	3.72257	3.48975	3.26898	3.52732	3.01519	3.25665	3.43228	3.33985	3.16052	3.24757	3.06633	3.03308	2.37129	2.56244	2.61114	2.56507
							178.95	4.20596	4.25789	4.36503	3.83928	3.62827	3.46105	3.46002	3.83335	3.42032	3.61865	3.58346	3.31683	3.74113	3.50794	3.27942	3.5222	3.02042	3.25318	3.41586	3.35246	3.16915	3.26624	3.05736	3.04683	2.38961	2.57778	2.59774	2.56166
							180.95*	4.20278	4.26389	4.36202	3.84013	3.64351	3.45326	3.43468	3.83441	3.45321	3.61736	3.60359	3.32746	3.77553	3.50949	3.28054	3.52871	3.04719	3.26918	3.4415	3.35825	3.19834	3.28659	3.10276	3.08311	2.39126	2.60203	2.5899	2.57022
							182.95*	4.20536	4.25801	4.35991	3.83968	3.65493	3.46982	3.45738	3.85063	3.46121	3.62743	3.61075	3.3123	3.76821	3.51421	3.27768	3.52811	3.05897	3.2835	3.44681	3.39176	3.19149	3.29694	3.11177	3.08331	2.4097	2.57587	2.60725	2.56248
							184.95	4.20406	4.24729	4.36768	3.8412	3.66149	3.46582	3.4655	3.86221	3.47166	3.63277	3.61249	3.34874	3.79141	3.5422	3.30858	3.52965	3.05993	3.29391	3.45064	3.38938	3.20514	3.31432	3.13149	3.10148	2.41494	2.6019	2.6178	2.55084
							186.95*	4.19756	4.23071	4.36121	3.83177	3.67142	3.46644	3.48505	3.86875	3.49922	3.63971	3.63225	3.34927	3.79042	3.53646	3.31502	3.53397	3.09217	3.309	3.45735	3.41099	3.24146	3.30109	3.12611	3.11044	2.41731	2.58952	2.61946	2.58506
							188.95*	4.18193	4.22083	4.34328	3.82384	3.67749	3.49062	3.49035	3.87341	3.51323	3.671	3.66386	3.38283	3.81406	3.57611	3.33189	3.54066	3.12389	3.30773	3.49164	3.39252	3.23229	3.31448	3.13864	3.11649	2.4338	2.60568	2.60617	2.57338
							190.95	4.16298	4.20533	4.34038	3.81226	3.6765	3.49203	3.49247	3.87492	3.51313	3.67116	3.65935	3.36368	3.83436	3.56947	3.3389	3.58321	3.1234	3.30084	3.49927	3.44439	3.24644	3.34123	3.1727	3.13551	2.44186	2.62767	2.61539	2.58602
							192.95*	4.1376	4.17776	4.33475	3.79768	3.68941	3.50615	3.50407	3.89421	3.5311	3.66783	3.68517	3.40165	3.82391	3.60496	3.34061	3.59608	3.12509	3.34658	3.51217	3.43068	3.25849	3.37189	3.17649	3.14693	2.45597	2.59813	2.64166	2.58948
							194.95*	4.11499	4.13984	4.31343	3.7644	3.70779	3.50363	3.5376	3.89735	3.53717	3.6984	3.6901	3.40039	3.82574	3.61893	3.36176	3.61556	3.15187	3.33456	3.51734	3.46356	3.27647	3.38981	3.2084	3.16533	2.43587	2.6232	2.64927	2.60885
							196.95	4.07839	4.09689	4.28527	3.73261	3.70349	3.53081	3.53079	3.88994	3.55896	3.69596	3.68903	3.4161	3.84763	3.62215	3.34344	3.61657	3.12834	3.364	3.54149	3.50523	3.2931	3.38849	3.21651	3.17263	2.44717	2.62754	2.64969	2.61774
							198.95*	4.0387	4.0434	4.24497	3.70699	3.70579	3.51164	3.53495	3.89243	3.56785	3.73673	3.71821	3.42698	3.85499	3.63144	3.35985	3.63229	3.15087	3.38871	3.5368	3.52585	3.29746	3.4096	3.21436	3.19962	2.45329	2.6183	2.67188	2.61949
							200.95*	4.00281	4.01056	4.20792	3.67221	3.72321	3.54091	3.55081	3.91143	3.59631	3.75859	3.71903	3.43448	3.87522	3.64383	3.40818	3.64672	3.18248	3.39179	3.55889	3.52821	3.31574	3.43755	3.24112	3.22551	2.44701	2.62983	2.66051	2.6323
							202.95*	3.9536	3.97246	4.15793	3.62795	3.72336	3.54807	3.5469	3.92003	3.59049	3.76811	3.73175	3.42175	3.89623	3.64337	3.40852	3.65442	3.17849	3.40125	3.54431	3.53855	3.33381	3.44398	3.27137	3.22991	2.4808	2.62936	2.67059	2.64208
							204.95*	3.91919	3.92955	4.11088	3.5992	3.71689	3.54826	3.56609	3.93447	3.61108	3.77448	3.73603	3.45091	3.8839	3.66144	3.39517	3.66315	3.17252	3.40106	3.56968	3.52275	3.34604	3.4639	3.27761	3.23203	2.47749	2.63439	2.67488	2.65109
							206.95*	3.90214	3.90296	4.08998	3.57417	3.72081	3.54155	3.57151	3.91343	3.59194	3.78783	3.75834	3.44707	3.88965	3.65641	3.42129	3.66766	3.196	3.3876	3.58289	3.51865	3.34357	3.46884	3.25951	3.24149	2.49362	2.62311	2.65846	2.66808
							208.95*	3.87479	3.88958	4.06482	3.54706	3.73317	3.55565	3.56195	3.92601	3.62987	3.79638	3.75703	3.46159	3.89175	3.63467	3.42893	3.68236	3.19966	3.39745	3.61259	3.57046	3.36071	3.50191	3.266	3.26176	2.48283	2.61922	2.66502	2.67416
							210.95*	3.85622	3.87628	4.04085	3.52528	3.73143	3.56083	3.56881	3.91961	3.63732	3.78264	3.75215	3.47819	3.88328	3.67156	3.43222	3.68325	3.18477	3.38489	3.57873	3.56339	3.35653	3.48999	3.28587	3.27828	2.47351	2.62058	2.65497	2.66805
							212.95*	3.82899	3.86494	4.03286	3.52419	3.73725	3.5561	3.5686	3.92159	3.62844	3.81048	3.76225	3.49676	3.87537	3.674	3.41752	3.6997	3.20227	3.41852	3.61832	3.58028	3.36244	3.51323	3.29909	3.32789	2.48853	2.61973	2.67354	2.68063
							214.95*	3.81655	3.85906	4.02118	3.51781	3.72465	3.56076	3.59324	3.93053	3.64919	3.82988	3.7627	3.48704	3.91531	3.67067	3.41227	3.69865	3.21429	3.42243	3.62184	3.58952	3.38961	3.50822	3.3155	3.32106	2.51718	2.61166	2.66027	2.70151
							216.95*	3.81275	3.85892	4.02187	3.51621	3.72046	3.55599	3.60697	3.95289	3.64632	3.81516	3.75914	3.48914	3.92434	3.69072	3.41564	3.70223	3.23273	3.41516	3.64665	3.58923	3.38782	3.52673	3.33665	3.31356	2.49429	2.62019	2.67211	2.68156
							218.95*	3.8085	3.85534	4.02026	3.5151	3.73184	3.55338	3.60194	3.93947	3.64966	3.81645	3.78691	3.49833	3.91171	3.68475	3.40925	3.70423	3.22813	3.449	3.63083	3.59353	3.40488	3.54374	3.32669	3.3385	2.50712	2.62319	2.67101	2.65728
							220.95*	3.80899	3.83372	4.02629	3.50949	3.72039	3.55868	3.62189	3.94227	3.6503	3.8395	3.7641	3.49579	3.92331	3.69089	3.43561	3.66455	3.25268	3.45591	3.63318	3.60773	3.43117	3.56224	3.35714	3.36057	2.51681	2.61129	2.67538	2.672
							222.95*	3.80905	3.84071	4.01375	3.50425	3.72776	3.56485	3.61355	3.94182	3.66078	3.84772	3.80327	3.50703	3.92676	3.70102	3.44927	3.70771	3.26111	3.46965	3.64296	3.62107	3.41773	3.57976	3.36339	3.37138	2.51568	2.62374	2.66623	2.68136
							224.95*	3.79547	3.8387	4.01321	3.49774	3.72049	3.55221	3.59314	3.95253	3.66969	3.84385	3.76048	3.5266	3.9282	3.69989	3.45404	3.70423	3.26587	3.45671	3.65692	3.62052	3.44591	3.59736	3.37925	3.38667	2.51245	2.63412	2.64331	2.68088
							226.95*	3.78731	3.8182	3.99445	3.49286	3.71309	3.54775	3.61412	3.95113	3.67905	3.84761	3.81174	3.52142	3.93335	3.71562	3.46415	3.71136	3.27588	3.46296	3.66656	3.64112	3.45366	3.62107	3.38981	3.40132	2.51689	2.64518	2.6499	2.69209
							228.95*	3.77383	3.81324	3.97993	3.47933	3.72167	3.56235	3.62367	3.95291	3.70714	3.83475	3.78665	3.53253	3.9555	3.71086	3.46509	3.72305	3.29607	3.49269	3.67679	3.61739	3.44386	3.61237	3.39022	3.39914	2.52882	2.62111	2.66245	2.67819
							230.95*	3.76642	3.80645	3.97619	3.45838	3.72261	3.56257	3.60436	3.94812	3.70035	3.8444	3.80676	3.53207	3.94963	3.72183	3.46051	3.73271	3.30185	3.49332	3.69544	3.60585	3.46123	3.63237	3.41144	3.39737	2.52563	2.62551	2.63942	2.68008
							232.95*	3.75812	3.79234	3.9523	3.43744	3.72225	3.56061	3.60234	3.94982	3.69721	3.84516	3.79557	3.55072	3.96529	3.73199	3.45158	3.71349	3.28291	3.50008	3.68894	3.64688	3.47269	3.65385	3.42563	3.42738	2.53922	2.64463	2.63832	2.68488
							234.95*	3.7412	3.78191	3.93589	3.40721	3.71628	3.554	3.61152	3.93348	3.6951	3.85517	3.81653	3.55009	3.965	3.74056	3.44295	3.73913	3.31862	3.4983	3.69626	3.64581	3.49457	3.66648	3.4355	3.43444	2.52897	2.64579	2.64826	2.67766
							236.95*	3.71195	3.76586	3.91103	3.37398	3.7093	3.55719	3.6029	3.93539	3.68927	3.88304	3.81572	3.55114	3.96994	3.74138	3.46942	3.73819	3.32084	3.49649	3.69993	3.66241	3.50563	3.68457	3.43152	3.43329	2.51741	2.65088	2.64269	2.6847
							238.95*	3.68857	3.74995	3.89236	3.35113	3.70412	3.53179	3.6108	3.92738	3.70518	3.85491	3.8185	3.56211	3.9756	3.71603	3.47695	3.73869	3.27834	3.50641	3.69915	3.64331	3.51464	3.69408	3.43791	3.46249	2.52066	2.64746	2.64513	2.68027
							240.95*	3.65577	3.72722	3.86214	3.34255	3.70281	3.53792	3.59914	3.93867	3.69322	3.88612	3.82374	3.55413	3.96611	3.72791	3.47146	3.74197	3.30462	3.52195	3.70574	3.6561	3.5409	3.71799	3.45739	3.46705	2.53078	2.66051	2.6257	2.6857
							242.95*	3.63911	3.69797	3.85643	3.31683	3.71009	3.52961	3.60451	3.93274	3.71764	3.89988	3.83423	3.56568	3.97499	3.74271	3.45642	3.751	3.30458	3.51134	3.70374	3.66436	3.54556	3.72238	3.47588	3.44545	2.55079	2.68581	2.6631	2.67595
							244.95*	3.62772	3.67587	3.84041	3.30692	3.71016	3.5481	3.59619	3.92037	3.72402	3.88787	3.80431	3.55439	3.9839	3.74938	3.49865	3.75182	3.32603	3.52918	3.71327	3.66196	3.53954	3.72616	3.46929	3.45256	2.54301	2.66006	2.65059	2.68737
							246.95*	3.58873	3.64773	3.79947	3.28628	3.69982	3.54011	3.60477	3.92215	3.70387	3.8634	3.83411	3.56291	3.96675	3.75662	3.47816	3.7562	3.31483	3.53143	3.70483	3.68138	3.53774	3.73719	3.46265	3.45709	2.53724	2.66767	2.65884	2.69771
							248.95*	3.56973	3.63129	3.77552	3.26082	3.68935	3.53635	3.59151	3.90998	3.69976	3.87283	3.83249	3.56869	3.98122	3.76087	3.5145	3.75681	3.31795	3.54061	3.71774	3.70971	3.53697	3.74353	3.4899	3.52275	2.55356	2.65227	2.65232	2.69326
							250.95*	3.547	3.61163	3.75551	3.21737	3.69118	3.53111	3.59417	3.90503	3.7089	3.89123	3.84107	3.55946	3.98276	3.74155	3.51603	3.75951	3.30604	3.52421	3.71306	3.70395	3.57145	3.77753	3.51329	3.53048	2.54323	2.6548	2.63473	2.66933
							252.95*	3.52905	3.58601	3.73094	3.21327	3.68607	3.52672	3.59419	3.89905	3.70836	3.88753	3.84325	3.56536	3.99848	3.76083	3.49047	3.75209	3.34204	3.54027	3.72209	3.68963	3.57564	3.77714	3.50009	3.52275	2.56108	2.64016	2.64588	2.69584
							254.95*	3.50535	3.56097	3.7157	3.18763	3.66821	3.52625	3.58176	3.89967	3.72886	3.87948	3.82765	3.56353	3.97786	3.75543	3.48021	3.75858	3.3261	3.55012	3.72597	3.68264	3.59185	3.78473	3.50633	3.55556	2.54276	2.65567	2.63695	2.69145
							256.95*	3.47414	3.54619	3.68313	3.17126	3.65726	3.51261	3.5648	3.88636	3.71368	3.8989	3.84722	3.57492	3.98613	3.76383	3.4638	3.74502	3.3326	3.54662	3.72249	3.70082	3.60708	3.77366	3.51976	3.54909	2.56037	2.65628	2.6463	2.66723
							258.95*	3.45018	3.52188	3.65925	3.14757	3.64974	3.49515	3.55938	3.88305	3.73269	3.88732	3.83977	3.58146	3.9832	3.75421	3.49744	3.75498	3.34134	3.54339	3.71422	3.67247	3.61877	3.79295	3.51757	3.5575	2.56344	2.66828	2.66581	2.65548
							260.95*	3.42733	3.51152	3.6176	3.11569	3.63747	3.48889	3.54883	3.86814	3.71359	3.85816	3.81641	3.57002	3.97022	3.73703	3.49784	3.75272	3.33138	3.53353	3.73315	3.70493	3.59708	3.78332	3.53293	3.55941	2.55138	2.66947	2.66749	2.66984
							262.95*	3.41138	3.4961	3.59127	3.09228	3.64087	3.4853	3.53238	3.86598	3.71298	3.87271	3.83621	3.56685	3.97332	3.7469	3.49388	3.73675	3.3211	3.55222	3.7369	3.7016	3.60976	3.81337	3.53153	3.57802	2.56997	2.67083	2.6596	2.65256
							264.95*	3.3928	3.48142	3.57494	3.0829	3.6399	3.47695	3.52908	3.8544	3.71748	3.84502	3.82402	3.57522	3.97523	3.75127	3.49934	3.73978	3.32954	3.54588	3.74172	3.70233	3.6333	3.82494	3.55528	3.59384	2.55709	2.68691	2.64475	2.69891
							266.95*	3.37311	3.46752	3.54815	3.0584	3.62613	3.47558	3.51587	3.83406	3.73381	3.8637	3.82414	3.55151	3.99229	3.73026	3.50716	3.74425	3.33911	3.5412	3.74263	3.71311	3.64347	3.84609	3.55813	3.60241	2.53044	2.69518	2.63971	2.6884
							268.95*	3.34977	3.44489	3.54049	3.05498	3.61456	3.45883	3.4959	3.82342	3.71156	3.84687	3.83539	3.57951	3.98008	3.75843	3.50467	3.74627	3.31779	3.56139	3.73818	3.70893	3.64163	3.83733	3.55958	3.60021	2.53436	2.70764	2.63102	2.68715
							270.95*	3.33995	3.43041	3.53153	3.04481	3.61558	3.45081	3.49056	3.82231	3.72732	3.87241	3.8111	3.559	3.9935	3.75354	3.48469	3.75045	3.34491	3.56196	3.74784	3.7103	3.6511	3.86034	3.56711	3.62221	2.54712	2.69714	2.62487	2.67407
							272.95*	3.31953	3.41782	3.5248	3.03616	3.607	3.44771	3.4909	3.80912	3.7339	3.85504	3.8193	3.57026	3.98611	3.75378	3.48862	3.75104	3.34021	3.55345	3.74202	3.69842	3.64852	3.8529	3.56799	3.62768	2.54249	2.7237	2.63909	2.67887
							274.95*	3.30048	3.40967	3.50407	3.0284	3.5882	3.44572	3.48471	3.81581	3.74831	3.8457	3.81957	3.57296	3.97626	3.75126	3.50615	3.75127	3.3403	3.55661	3.73718	3.68922	3.65076	3.88128	3.57362	3.63904	2.54183	2.73234	2.66149	2.68065
							276.95*	3.27278	3.40082	3.48659	3.01911	3.59037	3.43845	3.48331	3.80428	3.73606	3.86514	3.8149	3.57582	3.96749	3.75502	3.49559	3.75382	3.34958	3.54573	3.74454	3.70058	3.65679	3.88301	3.58179	3.63028	2.5454	2.74266	2.65269	2.69723
							278.95*	3.26171	3.39561	3.4777	3.01292	3.58991	3.42517	3.46549	3.79948	3.70951	3.87113	3.80474	3.57663	3.96326	3.75804	3.49631	3.75178	3.33443	3.54964	3.74162	3.70229	3.66572	3.89956	3.57899	3.63435	2.55997	2.75186	2.66318	2.68517
							280.95*	3.25194	3.38348	3.47043	2.99385	3.59083	3.41657	3.46918	3.79291	3.72199	3.86259	3.8003	3.54756	3.96165	3.74822	3.50462	3.75096	3.34108	3.56818	3.7403	3.688	3.67314	3.89526	3.57429	3.62993	2.54735	2.74579	2.64646	2.67988
							282.95*	3.22686	3.37975	3.45192	2.98269	3.57171	3.39398	3.45914	3.77685	3.68125	3.86503	3.79535	3.54744	3.94594	3.73929	3.50007	3.74739	3.32802	3.55779	3.73117	3.69046	3.67646	3.89033	3.58508	3.63296	2.53504	2.76355	2.63857	2.6717
							284.95*	3.22953	3.37445	3.44488	2.98497	3.57031	3.3852	3.4458	3.75519	3.70932	3.86004	3.79543	3.54074	3.95292	3.73585	3.48722	3.74892	3.32887	3.54945	3.75122	3.69839	3.66971	3.87981	3.58257	3.6426	2.55451	2.78251	2.63542	2.68622
							286.95*	3.26379	3.38958	3.46638	2.98646	3.57293	3.40138	3.45997	3.77126	3.71288	3.87727	3.80727	3.58446	3.95627	3.74891	3.51024	3.75968	3.35331	3.5897	3.75371	3.7283	3.69421	3.91487	3.60939	3.6683	2.61352	2.81023	2.69851	2.77293
						A_MACC	Hours post treatment	Vehicle				0.15uM TAM				1.25uM TAM				2.5uM TAM				5uM TAM				10uM TAM				20uM TAM
							0	1	1	1	1	1	1	1	1	1	1	1	1	1	1	1	1	1	1	1	1	1	1	1	1	1	1	1	1
							1.81666667*	0.96014	0.946067	0.952724	0.948545	0.980032	0.936033	1.21147	1.01697	0.974797	1.02398	1.24393	0.960686	0.995179	0.999973	1.18309	1.02368	0.985205	1.02721	1.2767	1.00855	0.978839	0.977878	1.03227	0.951389	1.23006	1.2827	1.22589	1.20626
							2.95*	0.956378	0.953405	0.952231	0.95493	1.01082	0.968641	1.25074	1.03198	1.01291	1.05263	1.27661	1.0094	1.02983	1.02301	1.21433	1.0863	1.02257	1.06735	1.30483	1.0258	1.01537	1.00288	1.05271	0.997607	1.25716	1.30316	1.23067	1.24276
							4.95	0.959367	0.956437	0.978928	0.968401	1.01453	1.00123	1.29174	1.04048	1.01026	1.07243	1.3108	1.02215	1.0651	1.06187	1.2584	1.10061	1.03267	1.06983	1.34921	1.04655	1.03909	1.01547	1.07336	1.03511	1.27083	1.32752	1.25215	1.27221
							6.95*	1.01581	1.00221	1.01889	1.01655	1.07291	1.06295	1.39026	1.13066	1.12086	1.16286	1.4206	1.06946	1.12663	1.13513	1.37206	1.17904	1.13973	1.17162	1.45867	1.11656	1.12419	1.0828	1.15621	1.11804	1.38759	1.40245	1.32937	1.34411
							8.95*	1.06875	1.05809	1.06809	1.06841	1.13914	1.11068	1.46099	1.19329	1.15428	1.20672	1.50004	1.16372	1.19921	1.20326	1.4623	1.22937	1.17542	1.24283	1.53935	1.22563	1.18691	1.16485	1.21838	1.1683	1.44757	1.45069	1.39728	1.4194
							10.95	1.11767	1.1094	1.0954	1.09266	1.22149	1.17895	1.52903	1.25438	1.25642	1.28871	1.56616	1.19468	1.28496	1.24373	1.53656	1.31699	1.23301	1.31519	1.61436	1.27455	1.22996	1.2103	1.28332	1.24144	1.49046	1.50959	1.45892	1.4779
							12.95*	1.15793	1.15218	1.13533	1.14494	1.25886	1.22659	1.59697	1.31421	1.29242	1.34261	1.61209	1.24279	1.31055	1.31637	1.58506	1.33669	1.3104	1.38268	1.68721	1.2968	1.31355	1.2812	1.32875	1.25398	1.53532	1.53821	1.49969	1.52404
							14.95*	1.20818	1.19668	1.192	1.18859	1.30258	1.25476	1.66174	1.34799	1.34748	1.39484	1.67246	1.29574	1.34784	1.36355	1.69491	1.37524	1.35813	1.38643	1.76567	1.36683	1.32275	1.36266	1.38397	1.28623	1.57401	1.58553	1.55186	1.55541
							16.95	1.26287	1.25315	1.22214	1.21699	1.30904	1.27362	1.70516	1.37065	1.4016	1.38235	1.70718	1.31332	1.39948	1.39538	1.68436	1.38677	1.38779	1.44265	1.80813	1.35836	1.3968	1.363	1.42187	1.33624	1.59608	1.58333	1.57546	1.57973
							18.95*	1.32437	1.29605	1.26165	1.26279	1.36083	1.30213	1.73112	1.37548	1.42577	1.45287	1.77603	1.36418	1.43491	1.42527	1.7488	1.42389	1.41225	1.53055	1.8708	1.44208	1.42196	1.39589	1.4837	1.39962	1.65589	1.62762	1.60359	1.60012
							20.95*	1.36336	1.35971	1.30903	1.30829	1.39033	1.34754	1.7601	1.43253	1.45345	1.45992	1.84833	1.3984	1.4532	1.44938	1.82827	1.44965	1.52744	1.53913	1.95324	1.48113	1.44506	1.43684	1.52448	1.46688	1.65812	1.63589	1.60404	1.64161
							22.95	1.41168	1.40124	1.35911	1.36194	1.39331	1.34388	1.83534	1.45348	1.54728	1.51689	1.84982	1.41499	1.53827	1.45714	1.87823	1.55315	1.55178	1.55407	1.99555	1.46235	1.50679	1.47229	1.54287	1.47945	1.7052	1.66892	1.64547	1.64768
							24.95*	1.46224	1.45943	1.42902	1.4556	1.41728	1.38622	1.91599	1.4481	1.56401	1.53564	1.93703	1.39059	1.4818	1.53849	1.94912	1.60272	1.5795	1.62419	2.026	1.5435	1.51217	1.58805	1.63891	1.4921	1.77251	1.79084	1.71954	1.76815
							26.95*	1.52273	1.49167	1.46498	1.48982	1.42017	1.36964	1.87788	1.49967	1.58329	1.53051	1.959	1.43348	1.5491	1.54708	2.00272	1.55832	1.50382	1.60225	2.01683	1.53409	1.53688	1.57494	1.62996	1.52708	1.75834	1.7978	1.70502	1.77092
							28.95	1.56452	1.5239	1.49796	1.52108	1.4569	1.3855	1.91252	1.47761	1.51004	1.55739	2.00844	1.51576	1.49544	1.47749	2.02073	1.60094	1.57249	1.72073	2.07675	1.55583	1.55031	1.57996	1.67639	1.47012	1.79162	1.81357	1.73178	1.75939
							30.95*	1.61839	1.57893	1.55625	1.56085	1.46659	1.38498	1.92941	1.49812	1.5196	1.52607	1.99658	1.43919	1.53049	1.59054	2.01164	1.52481	1.61877	1.63258	2.04958	1.56406	1.54755	1.57492	1.67486	1.5549	1.77354	1.81428	1.7511	1.76241
							32.95*	1.64375	1.62773	1.6055	1.61003	1.42084	1.40358	1.97944	1.5174	1.62561	1.57268	1.99725	1.50436	1.50408	1.5728	2.08009	1.57305	1.66372	1.74296	2.13609	1.50699	1.54749	1.60597	1.69785	1.54636	1.79176	1.86038	1.74106	1.78252
							34.95	1.69379	1.66145	1.65494	1.64824	1.5047	1.42207	1.98647	1.56557	1.55401	1.63356	2.06852	1.55694	1.50174	1.56789	2.03413	1.68906	1.61457	1.72688	2.1377	1.61351	1.56458	1.64858	1.76533	1.54004	1.78709	1.86933	1.75941	1.81556
							36.95*	1.72892	1.70035	1.69827	1.69735	1.48715	1.43873	2.02877	1.55244	1.56709	1.64638	2.12193	1.51973	1.5875	1.6184	2.10599	1.61762	1.67816	1.69046	2.18486	1.63342	1.59336	1.6515	1.76568	1.57111	1.82302	1.8662	1.78536	1.82366
							38.95*	1.76441	1.74397	1.73436	1.73886	1.50569	1.46648	2.07421	1.58938	1.56911	1.66268	2.15049	1.55733	1.55516	1.59614	2.11749	1.59318	1.71155	1.71132	2.18085	1.59941	1.60478	1.66522	1.77794	1.60997	1.84865	1.8738	1.7364	1.81165
							40.95	1.80338	1.78862	1.76282	1.78286	1.54128	1.47378	2.10304	1.60206	1.58889	1.63147	2.10691	1.56407	1.547	1.5988	2.06614	1.67121	1.73281	1.80171	2.23976	1.67417	1.67748	1.68029	1.78786	1.58155	1.81969	1.90192	1.78749	1.82882
							42.95*	1.78415	1.76589	1.78646	1.81701	1.54314	1.51495	2.22194	1.64306	1.67125	1.77929	2.30456	1.58413	1.72174	1.60871	2.22057	1.77043	1.70893	1.71909	2.35394	1.74188	1.7084	1.67564	1.86456	1.63062	1.95372	2.08279	1.87381	1.93434
							44.95*	1.81425	1.78446	1.82051	1.82224	1.52449	1.47317	2.13662	1.59901	1.62832	1.66712	2.24599	1.61212	1.72412	1.57952	2.16687	1.71298	1.66166	1.73196	2.34868	1.73093	1.58615	1.70591	1.81658	1.58426	1.92349	2.08775	1.85194	1.91321
							46.95	1.98411	1.9632	1.90739	1.95731	1.66085	1.65581	2.24574	1.74062	1.8348	1.93882	2.3535	1.73253	1.89446	1.83525	2.32875	1.98442	1.89256	1.95851	2.44167	1.92314	1.79557	1.9285	1.96538	1.83393	1.93169	2.06854	1.9209	1.98655
							48.95*	1.98874	1.97637	1.91675	1.99277	1.61944	1.55635	2.16314	1.69164	1.74498	1.79081	2.21825	1.72727	1.79552	1.67706	2.22463	1.87169	1.84015	1.81542	2.34546	1.78819	1.67513	1.80133	1.8521	1.69897	1.85394	2.02036	1.83417	1.94074
							50.95*	2.01938	1.99619	1.95774	2.04567	1.60174	1.5491	2.13342	1.68979	1.71395	1.77015	2.26302	1.74513	1.72589	1.72222	2.20226	1.87103	1.80187	1.83796	2.34384	1.82686	1.69615	1.80731	1.87385	1.68756	1.9041	1.99908	1.84205	1.92187
							52.95	2.06936	2.05044	1.99754	2.07929	1.58269	1.54191	2.12995	1.66699	1.70242	1.7416	2.24752	1.70382	1.68998	1.69169	2.25822	1.85944	1.81325	1.85636	2.35548	1.80404	1.76795	1.82575	1.90284	1.71008	1.91216	2.00538	1.85184	1.94004
							54.95*	2.0965	2.09751	2.04212	2.12274	1.58222	1.56059	2.1359	1.69488	1.72116	1.77381	2.24491	1.64534	1.68645	1.73458	2.24486	1.86312	1.72982	1.90014	2.33025	1.77679	1.74179	1.75853	1.9137	1.68983	1.92207	2.04462	1.84972	1.9691
							56.95*	2.13795	2.15235	2.0518	2.17276	1.59315	1.55733	2.1218	1.66664	1.68161	1.75064	2.22936	1.7037	1.78325	1.73306	2.26715	1.76616	1.81391	1.87888	2.31705	1.78613	1.7168	1.8592	1.91548	1.73923	1.92553	2.03835	1.82411	1.96944
							58.95	2.2032	2.17969	2.10983	2.18594	1.5833	1.58727	2.12634	1.67127	1.75935	1.82714	2.30468	1.61812	1.69332	1.73132	2.26509	1.87636	1.83939	1.8826	2.33349	1.90124	1.75777	1.79028	1.90516	1.74387	1.96521	2.03951	1.83525	1.99256
							60.95*	2.25172	2.24544	2.14326	2.21967	1.62626	1.54054	2.15491	1.68689	1.71184	1.8358	2.27466	1.67235	1.79812	1.76651	2.28384	1.84246	1.7919	1.90399	2.45132	1.74547	1.72342	1.90029	1.89842	1.71333	1.92927	2.03453	1.85545	1.99665
							62.95*	2.29361	2.27268	2.19559	2.25206	1.62616	1.57561	2.18228	1.68947	1.68767	1.79238	2.31164	1.71288	1.79603	1.77034	2.33909	1.89883	1.82875	1.90665	2.37953	1.79503	1.73359	1.84852	1.90817	1.74925	1.91755	2.02846	1.86581	1.95165
							64.95	2.35675	2.32751	2.24035	2.31674	1.62815	1.57553	2.17407	1.71539	1.70231	1.81153	2.29518	1.68609	1.75751	1.79988	2.30342	1.93971	1.81948	1.90684	2.3879	1.81651	1.81459	1.90234	1.90002	1.75388	1.98307	2.07348	1.8543	1.9803
							66.95*	2.37023	2.36279	2.29361	2.34082	1.64447	1.58976	2.15531	1.73575	1.72587	1.88431	2.33776	1.69292	1.74313	1.81481	2.32684	1.89649	1.86674	1.92925	2.41329	1.82653	1.77788	1.92239	1.89744	1.72866	1.99342	2.04063	1.87115	2.0116
							68.95*	2.42248	2.40703	2.32052	2.39012	1.59851	1.57697	2.19042	1.7051	1.75975	1.86597	2.32177	1.72214	1.77305	1.78391	2.38882	1.89828	1.89876	1.96427	2.4096	1.85329	1.81719	1.89821	1.93342	1.81158	1.99594	2.06518	1.85508	2.01117
							70.95	2.44243	2.43529	2.38031	2.42303	1.65721	1.59634	2.16493	1.7337	1.70545	1.84429	2.35352	1.69312	1.78092	1.77289	2.31529	1.94177	1.90903	1.9386	2.47444	1.83314	1.78146	1.87255	1.94709	1.79284	1.9902	2.04685	1.86731	2.04448
							72.95*	2.50862	2.46807	2.40875	2.45207	1.61595	1.58101	2.16851	1.70499	1.72893	1.85438	2.341	1.75823	1.81194	1.80849	2.33743	1.92722	1.90824	1.95789	2.42712	1.84809	1.82687	1.92053	1.95954	1.80428	1.99283	2.06394	1.87357	2.02431
							74.95*	2.53998	2.49657	2.42508	2.46989	1.6084	1.57787	2.18397	1.70759	1.75142	1.88531	2.32533	1.74691	1.80168	1.80515	2.3327	1.89028	1.86351	1.96249	2.46377	1.82759	1.78774	1.91267	1.94436	1.81068	1.98962	2.05085	1.85901	2.04686
							76.95	2.55585	2.50859	2.47076	2.50441	1.63941	1.56675	2.15887	1.68929	1.77987	1.85493	2.34504	1.69775	1.7898	1.76974	2.42311	1.90366	1.85584	1.94126	2.45422	1.85847	1.78237	1.96124	1.94534	1.80528	1.98923	2.06113	1.83497	2.04697
							78.95*	2.5771	2.55087	2.5196	2.53878	1.63113	1.63393	2.15363	1.68487	1.77025	1.82698	2.33041	1.68272	1.81961	1.77574	2.36939	1.91977	1.90841	1.94038	2.40315	1.8443	1.81958	1.90263	1.95844	1.84532	1.98199	2.04026	1.83366	2.04339
							80.95*	2.61452	2.57358	2.55171	2.57081	1.64849	1.61314	2.22681	1.72087	1.76487	1.85084	2.38557	1.68411	1.86561	1.77271	2.33739	1.94183	1.91375	1.96014	2.43502	1.85306	1.79004	1.96104	1.95784	1.81001	1.97759	2.05956	1.80786	2.05411
							82.95	2.63258	2.63161	2.59264	2.5986	1.69084	1.62483	2.19253	1.68013	1.78351	1.88831	2.38012	1.67994	1.81841	1.77	2.36693	1.91152	1.93184	1.95768	2.47507	1.85204	1.80289	1.94902	1.97318	1.83869	1.98888	2.05796	1.80917	2.04141
							84.95*	2.66179	2.64944	2.61886	2.63403	1.64639	1.61885	2.19316	1.73973	1.78778	1.85912	2.34968	1.69344	1.81439	1.81369	2.36136	1.93572	1.93507	2.00649	2.46861	1.79476	1.83612	1.97537	1.95463	1.84884	1.97479	2.06661	1.77782	2.06294
							86.95*	2.70571	2.67609	2.64447	2.64574	1.65269	1.61457	2.20143	1.72438	1.80114	1.84027	2.35737	1.72694	1.80076	1.82114	2.38413	1.90595	1.92982	1.95021	2.49449	1.84085	1.83289	1.93259	1.9721	1.86459	1.97575	2.04598	1.78281	2.0411
							88.95	2.74065	2.69969	2.67856	2.69153	1.66178	1.63012	2.20615	1.69669	1.80322	1.87765	2.40507	1.67945	1.82168	1.76029	2.39249	1.92995	1.92853	1.94792	2.46327	1.83926	1.82369	1.9434	1.95386	1.86126	1.97473	2.03496	1.7579	2.03514
							90.95*	2.75502	2.76551	2.71815	2.7277	1.6612	1.64876	2.25613	1.72573	1.78467	1.84382	2.36977	1.68085	1.84144	1.78662	2.40263	1.95228	1.90301	1.94488	2.46123	1.84146	1.81332	1.95185	1.96232	1.86721	1.98287	2.03082	1.74112	2.05546
							92.95*	2.81879	2.76938	2.77568	2.75698	1.6782	1.64407	2.23513	1.72329	1.75451	1.8774	2.33439	1.7316	1.84229	1.76949	2.3972	1.90175	1.90283	1.97203	2.46369	1.9086	1.8422	1.9516	1.97915	1.84659	1.99773	2.01604	1.72432	2.06046
							94.95	2.83699	2.83471	2.81216	2.77454	1.6913	1.67035	2.23288	1.75168	1.7631	1.85746	2.37123	1.70937	1.8206	1.79686	2.42455	1.89033	1.89771	1.95142	2.47465	1.87334	1.82195	1.95499	1.98235	1.83767	1.97292	2.01212	1.68218	2.0232
							96.95*	2.88545	2.85115	2.8453	2.814	1.69431	1.66777	2.2608	1.75231	1.78228	1.84432	2.35515	1.72244	1.85694	1.79766	2.41496	1.91151	1.95012	1.9702	2.4777	1.84791	1.87816	1.95522	1.95349	1.86601	2.00453	1.9864	1.67246	2.02556
							98.95*	2.90432	2.87688	2.87052	2.85029	1.67014	1.67336	2.27842	1.74596	1.75085	1.85415	2.31217	1.66724	1.85955	1.77742	2.36019	1.91019	1.9229	1.97013	2.4769	1.80933	1.88839	1.97906	1.93279	1.82365	1.96227	1.98049	1.63213	2.02583
							100.95	2.93842	2.93296	2.92995	2.87949	1.65475	1.684	2.26033	1.78395	1.79483	1.85938	2.295	1.6778	1.81043	1.80823	2.39163	1.95753	1.93574	1.97002	2.45436	1.8789	1.83937	1.96059	1.94744	1.87207	1.94859	1.94857	1.60707	2.0067
							102.95*	2.99747	2.96637	2.97505	2.91471	1.65861	1.67737	2.26912	1.76797	1.77358	1.86348	2.34124	1.6928	1.83514	1.78873	2.43057	1.90545	1.93493	1.96064	2.43948	1.83677	1.87194	1.92405	1.95196	1.90115	1.96441	1.96458	1.56814	2.01233
							104.95*	3.03261	2.99546	3.02802	2.94824	1.71133	1.67149	2.26172	1.75344	1.78207	1.88752	2.35096	1.70944	1.83773	1.79701	2.44004	1.90338	1.94721	1.94729	2.45566	1.84271	1.89279	1.94387	1.96133	1.91836	1.91847	1.92608	1.53655	2.02197
							106.95	3.06868	3.04433	3.08881	2.99332	1.68365	1.69624	2.31672	1.75841	1.79617	1.86312	2.3623	1.67467	1.82791	1.80413	2.41533	1.92058	1.91469	1.97863	2.47481	1.85645	1.8752	1.95773	1.96841	1.90154	1.914	1.93468	1.48718	1.99913
							108.95*	3.09485	3.09943	3.1179	3.01118	1.70401	1.7154	2.2975	1.78393	1.78496	1.86226	2.35827	1.68882	1.81028	1.79173	2.40042	1.94143	1.94225	1.97103	2.48269	1.86612	1.88919	1.94268	1.96083	1.88152	1.91165	1.92639	1.47453	1.99019
							110.95*	3.12389	3.10851	3.13521	3.05729	1.71604	1.71418	2.32243	1.8056	1.76117	1.83272	2.35909	1.69657	1.88165	1.81065	2.43017	1.9057	1.93263	1.97047	2.4383	1.82572	1.88625	1.96004	1.93377	1.86027	1.87008	1.90941	1.43482	1.96522
							112.95	3.15945	3.12358	3.20158	3.09331	1.69365	1.7121	2.30638	1.7792	1.78974	1.84649	2.3524	1.67384	1.88752	1.78564	2.38519	1.88536	1.91787	1.98182	2.48333	1.84159	1.89301	1.98461	1.9741	1.9073	1.87011	1.87717	1.37438	1.97135
							114.95*	3.27115	3.25695	3.31169	3.17907	1.82443	1.80887	2.42944	1.85257	1.86805	1.97227	2.47212	1.8162	1.9153	1.93577	2.51329	2.02908	2.01133	2.04749	2.56939	1.93885	1.9921	2.06239	2.02502	1.98277	1.90748	1.85292	1.33537	1.9887
							116.95*	3.15229	3.14915	3.23631	3.10342	1.7028	1.75146	2.3931	1.76191	1.76534	1.81265	2.3578	1.65383	1.84526	1.72713	2.43144	1.86589	1.90534	1.97053	2.53572	1.81053	1.90145	1.97946	1.92344	1.89125	1.8823	1.94082	1.38683	1.94422
							118.95	3.18729	3.1815	3.27334	3.1345	1.71636	1.75527	2.39795	1.78366	1.78767	1.82679	2.34622	1.67304	1.85975	1.7425	2.40974	1.87461	1.89866	1.95984	2.52519	1.82614	1.92216	1.93832	1.93347	1.88264	1.87049	1.90388	1.33954	1.93275
							120.95*	3.23222	3.20954	3.32782	3.17844	1.70045	1.75239	2.40659	1.776	1.75614	1.78567	2.30271	1.62848	1.79396	1.76091	2.41777	1.92442	1.90949	1.93982	2.53932	1.81033	1.88185	1.94614	1.93784	1.87504	1.84342	1.8634	1.31686	1.91281
							122.95*	3.26114	3.26168	3.35592	3.20147	1.69813	1.74671	2.41523	1.7809	1.73559	1.80022	2.35037	1.65262	1.84159	1.75393	2.43051	1.92132	1.89307	1.93921	2.54241	1.80587	1.88791	1.96239	1.92451	1.87223	1.83442	1.83395	1.28086	1.88343
							124.95	3.28929	3.29421	3.40396	3.20791	1.71165	1.72555	2.42283	1.79872	1.75103	1.77773	2.32514	1.62814	1.83748	1.76179	2.41859	1.92858	1.9018	1.95438	2.5068	1.82159	1.87566	1.94277	1.90836	1.8803	1.77996	1.82593	1.23453	1.87186
							126.95*	3.28737	3.3156	3.43656	3.23646	1.72059	1.75524	2.46026	1.79827	1.74921	1.76898	2.32473	1.66947	1.85164	1.74872	2.40525	1.88962	1.90078	1.93226	2.46351	1.80908	1.84497	1.93806	1.89874	1.86682	1.76077	1.81455	1.20282	1.86441
							128.95*	3.34344	3.36043	3.46399	3.28178	1.72532	1.76715	2.45592	1.79875	1.75272	1.81662	2.28592	1.66811	1.75021	1.73549	2.3673	1.87161	1.85533	1.91143	2.45984	1.74113	1.87663	1.90229	1.87801	1.856	1.76956	1.7574	1.17159	1.84662
							130.95	3.37749	3.40318	3.51337	3.31056	1.7294	1.76728	2.50232	1.79748	1.70907	1.76265	2.29886	1.66767	1.74967	1.74463	2.39752	1.85187	1.84445	1.91846	2.48722	1.76615	1.84425	1.89602	1.87367	1.83027	1.75511	1.74654	1.14984	1.83279
							132.95*	3.39274	3.44392	3.53946	3.32771	1.73553	1.77494	2.47835	1.83184	1.68748	1.80292	2.32082	1.64808	1.78303	1.72378	2.42077	1.83825	1.85196	1.90042	2.4345	1.77302	1.8164	1.91817	1.86665	1.87161	1.72889	1.68947	1.13224	1.81249
							134.95*	3.43048	3.45666	3.59902	3.35324	1.75784	1.77583	2.47841	1.82845	1.73277	1.77356	2.32711	1.62074	1.77396	1.71795	2.42228	1.83731	1.82169	1.89663	2.44452	1.73761	1.82283	1.90276	1.8749	1.87255	1.70835	1.67121	1.09569	1.78642
							136.95	3.46088	3.46852	3.6112	3.34692	1.75008	1.80174	2.44671	1.83956	1.7319	1.75068	2.2796	1.62019	1.77791	1.72513	2.36819	1.85783	1.81631	1.91034	2.4041	1.75223	1.80558	1.90029	1.8424	1.88489	1.69859	1.65823	1.07404	1.77515
							138.95*	3.47171	3.52764	3.6544	3.3803	1.77163	1.80067	2.48743	1.85014	1.72443	1.75127	2.23852	1.6042	1.7817	1.71525	2.34819	1.81906	1.82449	1.93988	2.39715	1.75841	1.81439	1.87309	1.85097	1.85487	1.69813	1.64546	1.03935	1.77269
							140.95*	3.48315	3.52585	3.68683	3.39855	1.77811	1.80889	2.45272	1.8448	1.70764	1.72886	2.26488	1.62459	1.74888	1.67478	2.32839	1.83525	1.85409	1.9136	2.41005	1.76298	1.84488	1.85758	1.83873	1.82495	1.68084	1.60587	1.01585	1.7649
							142.95	3.52089	3.55894	3.71917	3.41866	1.80701	1.79416	2.46287	1.86451	1.71	1.72491	2.25592	1.63212	1.71682	1.70596	2.31265	1.84102	1.8147	1.89753	2.39638	1.75737	1.82161	1.87519	1.8373	1.80695	1.66647	1.59929	0.992611	1.75263
							144.95*	3.54991	3.56806	3.74324	3.43666	1.80548	1.80475	2.45607	1.87108	1.71542	1.72033	2.2485	1.6147	1.7381	1.71732	2.31716	1.85575	1.83581	1.88689	2.4352	1.77804	1.81539	1.8506	1.81718	1.80808	1.66275	1.57375	0.960052	1.73399
							146.95*	3.53248	3.59449	3.773	3.43446	1.80969	1.81838	2.44478	1.88528	1.69051	1.72989	2.23914	1.66039	1.73729	1.67353	2.34741	1.8579	1.83239	1.89557	2.44181	1.75644	1.82679	1.81199	1.78917	1.88473	1.64501	1.56109	0.948082	1.74871
							148.95	3.53452	3.60777	3.80298	3.44733	1.80719	1.82015	2.45298	1.88281	1.7045	1.71771	2.21768	1.60233	1.69881	1.66015	2.31204	1.8167	1.81673	1.88414	2.45093	1.73624	1.79901	1.80971	1.77722	1.84672	1.62842	1.52336	0.917784	1.72462
							150.95*	3.55901	3.61053	3.82288	3.44427	1.82593	1.81464	2.45219	1.89955	1.70304	1.71971	2.20321	1.5711	1.72853	1.70122	2.3156	1.86352	1.78511	1.87137	2.42862	1.73165	1.76365	1.80845	1.76323	1.82536	1.59169	1.4946	0.900943	1.69429
							152.95*	3.57824	3.61321	3.84874	3.47393	1.84836	1.83679	2.45316	1.89225	1.69784	1.75193	2.19679	1.62512	1.71418	1.66394	2.30408	1.83129	1.80826	1.85865	2.43655	1.73261	1.79146	1.82234	1.73705	1.83474	1.58062	1.45694	0.870398	1.70073
							154.95	3.57187	3.63098	3.86566	3.47448	1.82625	1.84024	2.46442	1.91196	1.70987	1.72474	2.17262	1.57911	1.71554	1.65131	2.30041	1.80678	1.80147	1.84648	2.4173	1.70824	1.78628	1.8252	1.72957	1.82362	1.58831	1.42665	0.845011	1.7022
							156.95*	3.58485	3.64438	3.88933	3.47243	1.83938	1.85352	2.47536	1.92809	1.70103	1.73219	2.19186	1.56508	1.69734	1.64751	2.2893	1.81992	1.77869	1.85974	2.39764	1.70486	1.75395	1.79424	1.7218	1.82504	1.57543	1.42424	0.820457	1.65815
							158.95*	3.61148	3.64484	3.90594	3.46618	1.85651	1.85256	2.46101	1.93415	1.67698	1.73325	2.19391	1.59056	1.67709	1.64606	2.29795	1.83482	1.79748	1.81183	2.42674	1.72573	1.75564	1.77807	1.69576	1.81658	1.57283	1.40107	0.783643	1.65729
							160.95	3.60014	3.65369	3.91608	3.48541	1.88549	1.84885	2.47304	1.94727	1.71389	1.7234	2.18503	1.55663	1.72109	1.62991	2.2826	1.84294	1.83088	1.83527	2.40423	1.71444	1.77433	1.7587	1.67802	1.80814	1.55862	1.3879	0.762831	1.67342
							162.95*	3.68394	3.72569	3.97623	3.53011	1.90439	1.86869	2.48032	1.97354	1.7229	1.79363	2.20713	1.60767	1.69822	1.69925	2.28865	1.83682	1.86413	1.83903	2.3833	1.72316	1.76574	1.79604	1.67918	1.81337	1.53135	1.33015	0.702566	1.66391
							164.95*	3.67349	3.72874	3.99371	3.5301	1.91984	1.87281	2.48883	1.98074	1.73257	1.75187	2.16904	1.60367	1.72728	1.70298	2.2747	1.84433	1.84938	1.83572	2.3597	1.71867	1.75039	1.76717	1.65582	1.83267	1.5115	1.30833	0.681417	1.66112
							166.95	3.65356	3.71989	3.98128	3.52692	1.91598	1.88384	2.51681	1.97866	1.72401	1.767	2.15982	1.59416	1.73044	1.67128	2.26893	1.86199	1.85809	1.80285	2.35908	1.74321	1.76705	1.78941	1.6581	1.86597	1.51634	1.32194	0.63546	1.68065
							168.95*	2.62555	2.84118	3.13556	0.945804	1.36752	0.944149	1.01812	0.502971	1.4989	1.2491	0.899824	0.694465	1.53178	1.08134	1.32807	0.715935	1.75304	0.964447	1.72516	0.591582	1.83873	1.19323	1.18853	1.10746	1.43235	0.244653	0.465806	0.702636
							170.95*	2.66003	2.81805	3.09649	0.985602	1.38196	0.976205	1.01267	0.519431	1.4676	1.2654	0.931461	0.701149	1.50602	1.09905	1.35493	0.731107	1.77336	0.980282	1.74537	0.592772	1.85913	1.2173	1.1724	1.09418	1.39366	0.244081	0.462484	0.703269
							172.95*	2.67163	2.81061	3.08619	0.99118	1.3837	1.01248	1.0381	0.529429	1.53534	1.27972	0.943208	0.701725	1.55632	1.13122	1.3495	0.729793	1.81427	0.973265	1.76207	0.581465	1.82645	1.22338	1.15334	1.1115	1.42048	0.249613	0.45145	0.704187
							174.95*	2.68753	2.82631	3.10121	1.00265	1.40142	1.01979	1.02232	0.53689	1.51109	1.26665	0.955859	0.709289	1.53415	1.10507	1.36284	0.725929	1.76489	0.980194	1.74757	0.574177	1.87103	1.21444	1.17049	1.14332	1.40216	0.24306	0.441789	0.698054
							176.95*	2.70896	2.8416	3.15403	1.03702	1.39041	1.04282	1.04731	0.551757	1.53352	1.28599	0.941059	0.713124	1.54679	1.10531	1.38443	0.731272	1.77077	0.975222	1.764	0.572666	1.83932	1.20253	1.17537	1.09748	1.41773	0.247533	0.429881	0.716352
							178.95*	2.74969	2.85455	3.18202	1.056	1.40154	1.04678	1.06703	0.551627	1.51601	1.29423	0.92371	0.713731	1.49969	1.0934	1.37032	0.736379	1.76363	0.959234	1.74148	0.5599	1.85902	1.17609	1.13204	1.10476	1.43305	0.252081	0.414296	0.705879
							180.95*	2.76945	2.86353	3.21978	1.07541	1.40994	1.04466	1.06735	0.573487	1.49003	1.27467	0.920156	0.684967	1.49371	1.07739	1.35704	0.719073	1.71696	0.948406	1.69935	0.548122	1.83415	1.15424	1.12451	1.08764	1.42756	0.236889	0.406611	0.707746
							182.95*	2.83188	2.9046	3.25853	1.09939	1.4221	1.06593	1.08408	0.568874	1.45891	1.25993	0.929371	0.673046	1.43562	1.10214	1.34681	0.720891	1.71289	0.948459	1.6947	0.557964	1.78401	1.12475	1.10594	1.09396	1.45229	0.237542	0.398217	0.715122
							184.95*	2.84477	2.92441	3.31613	1.11516	1.41304	1.0627	1.11088	0.579634	1.50294	1.25337	0.896149	0.667946	1.43299	1.08371	1.33987	0.708202	1.72911	0.933152	1.69649	0.548646	1.83828	1.09638	1.09896	1.08173	1.45231	0.235513	0.391463	0.716831
							186.95*	2.89026	2.95603	3.33859	1.13166	1.43371	1.06845	1.11635	0.593393	1.45679	1.23758	0.894418	0.65373	1.47288	1.0773	1.32699	0.699277	1.7132	0.925878	1.67329	0.536463	1.83575	1.08948	1.08017	1.05841	1.45587	0.233538	0.380392	0.716625
							188.95*	2.91226	2.96906	3.34781	1.14963	1.43803	1.06293	1.13035	0.59147	1.44401	1.23309	0.887341	0.668085	1.43958	1.07331	1.33374	0.707615	1.70505	0.936702	1.66151	0.535916	1.7856	1.0881	1.09108	1.06425	1.46061	0.240636	0.380702	0.722733
							190.95*	2.92142	2.9716	3.36076	1.1586	1.43888	1.0578	1.13628	0.58404	1.4087	1.2107	0.909229	0.674732	1.40356	1.06111	1.31857	0.697175	1.69832	0.911135	1.66949	0.531993	1.76033	1.08673	1.07167	1.0436	1.45685	0.242706	0.376126	0.736056
							192.95*	2.94185	3.00761	3.37824	1.16905	1.46016	1.08057	1.14289	0.598599	1.42457	1.21262	0.903658	0.682177	1.43463	1.06428	1.31171	0.698749	1.67477	0.933188	1.62966	0.525276	1.75074	1.08526	1.06161	1.05124	1.50009	0.242802	0.379208	0.727814
							194.95*	2.9686	3.01505	3.39946	1.18485	1.46746	1.07935	1.15634	0.609291	1.41029	1.2191	0.905907	0.686006	1.42046	1.04383	1.32676	0.699155	1.66686	0.951223	1.62356	0.533581	1.7224	1.04914	1.04939	1.02327	1.48157	0.246198	0.385677	0.729381
							196.95*	3.00165	3.03186	3.43907	1.19906	1.49552	1.09733	1.16339	0.612577	1.40555	1.21122	0.89181	0.680678	1.40339	1.04827	1.30799	0.708451	1.6573	0.969636	1.64091	0.527719	1.69453	1.033	1.03848	1.03931	1.50881	0.239258	0.377034	0.728245
							198.95*	3.0175	3.04286	3.47673	1.21833	1.5027	1.10743	1.17164	0.629125	1.41998	1.20529	0.89898	0.674968	1.37365	1.04211	1.307	0.702529	1.65234	0.935805	1.64824	0.51693	1.67657	1.0275	1.02304	1.0259	1.50426	0.242054	0.370905	0.736974
							200.95*	3.06787	3.08258	3.50086	1.24128	1.51152	1.12005	1.19647	0.643772	1.40683	1.21596	0.894458	0.671887	1.40015	1.04285	1.3124	0.694012	1.66036	0.947416	1.62587	0.521245	1.68023	1.03481	1.02745	1.0209	1.51887	0.242899	0.369686	0.744076
							202.95*	3.08137	3.10895	3.53706	1.26607	1.54309	1.13457	1.21889	0.649042	1.40923	1.22801	0.897357	0.681841	1.37999	1.04103	1.29592	0.686959	1.68195	0.949979	1.61984	0.535541	1.7231	1.00377	1.03607	1.01443	1.52405	0.252284	0.365566	0.744368
							204.95*	3.12944	3.10858	3.55934	1.29262	1.5516	1.13874	1.24224	0.639226	1.395	1.24011	0.907955	0.657689	1.3899	1.03302	1.28184	0.688922	1.67395	0.963157	1.61111	0.515685	1.70061	0.995448	1.02867	1.01417	1.55656	0.24488	0.372979	0.74031
							206.95*	3.14896	3.14497	3.59397	1.30408	1.57676	1.14919	1.2579	0.642837	1.38616	1.22239	0.897476	0.667248	1.38488	1.03484	1.28862	0.697654	1.6839	0.96017	1.6215	0.520784	1.7124	1.01748	1.02089	1.02034	1.5551	0.250886	0.369994	0.7361
							208.95*	3.17414	3.15282	3.60636	1.31095	1.60764	1.16524	1.2711	0.661198	1.4086	1.19909	0.901784	0.672729	1.38075	1.02646	1.30039	0.698522	1.66124	0.974085	1.61845	0.525022	1.72006	1.00468	1.01661	1.02181	1.58041	0.252324	0.370876	0.748858
							210.95*	3.19235	3.15065	3.61621	1.32713	1.61227	1.17611	1.2788	0.664413	1.39621	1.20616	0.891928	0.671656	1.41162	1.01606	1.28973	0.703767	1.67979	0.972637	1.61033	0.516056	1.70564	0.98566	1.02496	1.02057	1.57181	0.255274	0.37322	0.748245
							212.95*	3.20524	3.16615	3.62709	1.33395	1.64177	1.1854	1.28221	0.684481	1.41921	1.22545	0.901642	0.676839	1.3927	1.03337	1.30492	0.694829	1.66643	0.957863	1.59254	0.516228	1.70886	0.999398	1.02299	1.01966	1.59081	0.258962	0.366321	0.746508
							214.95*	3.22661	3.1662	3.63828	1.35706	1.66635	1.21645	1.31527	0.675141	1.41589	1.23952	0.909221	0.676247	1.38049	1.02847	1.31511	0.703428	1.66006	0.969254	1.61906	0.509377	1.69549	1.0131	1.01857	1.02242	1.59267	0.253967	0.370589	0.747105
							216.95*	3.25183	3.18397	3.64182	1.36636	1.67612	1.26367	1.33325	0.68862	1.41804	1.2307	0.914879	0.693254	1.38907	1.03007	1.31726	0.694596	1.68858	0.965465	1.61219	0.502337	1.72373	0.989192	1.0273	1.01085	1.58106	0.262773	0.368479	0.747637
							218.95*	3.24483	3.18315	3.64008	1.39308	1.69967	1.27504	1.34723	0.693096	1.43072	1.24789	0.895312	0.691574	1.40428	1.04502	1.32415	0.699522	1.68477	0.956517	1.61746	0.50028	1.72149	0.996062	1.00999	1.01202	1.58671	0.261534	0.368558	0.733719
							220.95*	3.25362	3.17497	3.63011	1.403	1.73877	1.29415	1.37619	0.705222	1.44356	1.25695	0.909957	0.688748	1.39617	1.0503	1.32297	0.695858	1.69739	0.960328	1.62297	0.501898	1.72724	0.995405	1.01272	0.997857	1.60312	0.260903	0.369433	0.741585
							222.95*	3.25963	3.15891	3.63014	1.41319	1.74405	1.29868	1.38399	0.724545	1.43349	1.24862	0.915088	0.702559	1.39518	1.04532	1.33971	0.694972	1.69871	0.96548	1.62605	0.496248	1.69486	0.987013	1.02122	0.994188	1.61147	0.264309	0.362361	0.740298
							224.95*	3.27557	3.1617	3.62466	1.42033	1.79912	1.32135	1.41598	0.728116	1.44259	1.27569	0.913452	0.685192	1.38066	1.04448	1.34375	0.67679	1.68236	0.963155	1.6215	0.501048	1.68137	0.987517	1.02459	0.98779	1.60542	0.267444	0.363383	0.73878
							226.95*	3.28505	3.17113	3.6175	1.42661	1.80772	1.34839	1.41826	0.745666	1.44109	1.27994	0.924158	0.695245	1.36698	1.04544	1.36523	0.679458	1.71231	0.984474	1.61679	0.496432	1.68762	1.00458	1.02177	0.976577	1.58374	0.265257	0.368936	0.738638
							228.95*	3.28883	3.16545	3.61104	1.44402	1.82363	1.37606	1.43708	0.752371	1.45915	1.2829	0.928704	0.694659	1.36745	1.04427	1.39614	0.680932	1.70219	0.958864	1.61972	0.505596	1.67732	0.986504	1.02755	0.979347	1.61053	0.263186	0.367472	0.728585
							230.95*	3.30726	3.16287	3.59852	1.45419	1.86365	1.41608	1.45357	0.768901	1.4779	1.29997	0.923595	0.705221	1.37651	1.03299	1.40803	0.669824	1.68176	0.973267	1.63544	0.494357	1.66687	0.988178	1.02995	0.977756	1.59984	0.261459	0.361302	0.721153
							232.95*	3.30547	3.15313	3.60755	1.46893	1.89326	1.43037	1.47628	0.770597	1.47688	1.32655	0.961123	0.697268	1.37076	1.05558	1.4122	0.669036	1.6965	0.976957	1.63345	0.502038	1.6617	0.984469	0.994145	0.966153	1.63995	0.262144	0.360549	0.725972
							234.95*	3.30198	3.15138	3.61323	1.47295	1.91292	1.47206	1.50087	0.786999	1.47789	1.30999	0.949944	0.701572	1.38697	1.07042	1.41997	0.66669	1.71122	0.998349	1.6219	0.503879	1.6558	0.975161	0.995349	0.961398	1.61884	0.259143	0.357914	0.732773
							236.95*	3.31061	3.13962	3.62144	1.48466	1.93382	1.49	1.51782	0.795206	1.49989	1.31501	0.943775	0.716693	1.38991	1.08064	1.4337	0.66837	1.73103	0.99655	1.61248	0.489405	1.69238	0.961499	0.986413	0.972151	1.61076	0.265388	0.35721	0.736351
							238.95*	3.31673	3.13752	3.63163	1.49423	1.94792	1.49832	1.54005	0.819588	1.51287	1.33218	0.951564	0.716447	1.38454	1.08438	1.41893	0.678342	1.7466	1.01462	1.62968	0.511752	1.71613	0.948058	1.01096	0.968074	1.60489	0.259881	0.356432	0.728881
							240.95*	3.31299	3.13841	3.64245	1.51742	1.96915	1.52012	1.55714	0.830699	1.53562	1.33431	0.944314	0.714662	1.40412	1.09231	1.43859	0.688846	1.77955	1.01635	1.63502	0.504613	1.7217	0.942874	1.0053	0.973688	1.62221	0.260125	0.363789	0.743215
							242.95*	3.33055	3.13365	3.6654	1.52724	2.00162	1.54173	1.56768	0.861587	1.52932	1.36474	0.966422	0.712955	1.38955	1.09165	1.45632	0.6811	1.7823	1.02283	1.6575	0.512403	1.70663	0.938833	0.998632	0.982039	1.62417	0.265659	0.36227	0.744595
							244.95*	3.32997	3.12544	3.67122	1.53113	1.99503	1.55578	1.59203	0.88267	1.56127	1.3656	0.971778	0.706234	1.38217	1.08807	1.46985	0.703469	1.78895	1.04898	1.68747	0.507635	1.72725	0.941183	1.02142	0.998305	1.62878	0.266218	0.36103	0.737187
							246.95*	3.32086	3.13391	3.68117	1.54897	2.05001	1.5728	1.60396	0.911846	1.5847	1.3634	0.979525	0.714025	1.42261	1.08782	1.49319	0.700361	1.79455	1.05463	1.70455	0.5125	1.72684	0.949028	1.00636	0.999492	1.61747	0.265789	0.36141	0.746281
							248.95*	3.33033	3.13439	3.68236	1.55285	2.05846	1.59776	1.62135	0.919398	1.5759	1.41485	1.00108	0.717997	1.40311	1.08883	1.49141	0.701237	1.80921	1.06257	1.70275	0.515349	1.74908	0.930641	1.00221	0.984417	1.63372	0.265631	0.355803	0.743651
							250.95*	3.32185	3.13757	3.68104	1.55006	2.07824	1.61466	1.64164	0.951365	1.58723	1.42549	0.992958	0.724827	1.44681	1.11169	1.50764	0.70623	1.81521	1.06527	1.68871	0.525892	1.73342	0.946103	1.00467	0.996876	1.61515	0.264137	0.354269	0.749708
							252.95*	3.34105	3.14616	3.6791	1.55833	2.11275	1.63318	1.66392	0.979834	1.63595	1.41953	1.01207	0.735011	1.42335	1.12744	1.50478	0.724144	1.83117	1.09483	1.70088	0.511329	1.75976	0.924037	1.00538	1.01021	1.59823	0.267742	0.357347	0.750475
							254.95*	3.3413	3.14726	3.68528	1.57195	2.13351	1.66739	1.67267	1.00774	1.63804	1.446	1.01874	0.745124	1.44271	1.12791	1.5118	0.697007	1.82955	1.11821	1.72513	0.517985	1.78224	0.919849	1.01991	1.00124	1.59968	0.278764	0.356626	0.756368
							256.95*	3.34974	3.14562	3.68786	1.57903	2.15556	1.6933	1.70289	1.01855	1.62837	1.45058	1.01563	0.750883	1.46379	1.14425	1.52018	0.708555	1.86726	1.13915	1.71684	0.522532	1.81355	0.909884	1.01655	1.01507	1.61222	0.271316	0.354514	0.747066
							258.95*	3.34946	3.14672	3.69666	1.59233	2.1792	1.7083	1.72843	1.05199	1.66356	1.45081	1.03339	0.762554	1.48499	1.12374	1.53544	0.705308	1.88759	1.13973	1.74387	0.522166	1.82519	0.917595	1.01867	0.992845	1.61301	0.278015	0.357567	0.752792
							260.95*	3.3362	3.14866	3.69117	1.59913	2.19834	1.73812	1.74622	1.06855	1.68609	1.47392	1.04661	0.7682	1.46838	1.13057	1.54843	0.707335	1.88029	1.1667	1.75778	0.53198	1.83516	0.904787	1.01507	0.997006	1.60357	0.275643	0.359619	0.755201
							262.95*	3.33628	3.15065	3.68662	1.59498	2.22439	1.76079	1.75611	1.08564	1.69746	1.48988	1.06856	0.770731	1.46857	1.15646	1.54912	0.723093	1.88646	1.18756	1.78871	0.534623	1.86034	0.914818	1.00755	1.01133	1.62314	0.277622	0.361992	0.750504
							264.95*	3.33932	3.15025	3.68398	1.58907	2.25195	1.79237	1.7984	1.08952	1.72264	1.50246	1.0709	0.773478	1.49602	1.16406	1.58053	0.726724	1.90804	1.19735	1.80582	0.542518	1.8774	0.899736	0.99266	1.01438	1.60414	0.277269	0.355511	0.746239
							266.95*	3.34021	3.15037	3.6793	1.59861	2.28318	1.81617	1.81618	1.12332	1.7295	1.51637	1.07966	0.779962	1.50883	1.16433	1.6031	0.72001	1.93809	1.20263	1.83375	0.547709	1.86994	0.902657	0.991253	1.02307	1.62182	0.276514	0.353958	0.751111
							268.95*	3.32783	3.15267	3.68381	1.61539	2.30563	1.83607	1.83961	1.14027	1.7547	1.54259	1.08368	0.782832	1.51779	1.16883	1.61588	0.725056	1.94096	1.21132	1.84794	0.549448	1.88812	0.898942	0.982215	1.02042	1.59042	0.273057	0.350892	0.759722
							270.95*	3.32433	3.14706	3.69134	1.61687	2.32205	1.85459	1.8612	1.16872	1.77755	1.56479	1.13032	0.799098	1.53176	1.18034	1.63184	0.745173	1.94988	1.24274	1.85619	0.554024	1.90609	0.901994	0.983126	1.02808	1.58276	0.277337	0.355025	0.758855
							272.95*	3.34686	3.16104	3.69483	1.63058	2.33223	1.89052	1.898	1.18611	1.79763	1.57478	1.12991	0.815899	1.52651	1.19622	1.66135	0.741149	1.99546	1.2651	1.86238	0.574579	1.94553	0.903572	0.981254	1.03569	1.59854	0.281909	0.353925	0.753766
							274.95*	3.34879	3.14523	3.70246	1.63826	2.36857	1.90275	1.92033	1.20823	1.82394	1.59619	1.14928	0.833919	1.55055	1.18655	1.6743	0.754015	2.00851	1.30269	1.88987	0.571542	1.96041	0.898252	0.989074	1.03995	1.58279	0.277806	0.356408	0.739291
							276.95*	3.35347	3.15406	3.70145	1.63617	2.38524	1.93099	1.95345	1.23929	1.8349	1.62726	1.14002	0.85177	1.57261	1.21258	1.66735	0.774025	2.01874	1.314	1.92847	0.578097	1.96157	0.896908	0.990212	1.05268	1.58243	0.27329	0.352585	0.736504
							278.95*	3.35496	3.15395	3.71308	1.63819	2.39842	1.95214	1.9625	1.25805	1.8316	1.65655	1.15838	0.857063	1.59598	1.22058	1.67073	0.778669	2.05535	1.32018	1.95778	0.57851	1.965	0.891731	1.00139	1.06024	1.62011	0.267528	0.35278	0.749837
							280.95*	3.35586	3.15496	3.71292	1.64488	2.42247	1.99065	1.97823	1.31048	1.86728	1.66052	1.18457	0.852086	1.61537	1.24394	1.70615	0.786413	2.06724	1.32744	1.95504	0.577197	2.01202	0.887522	0.988406	1.07091	1.59189	0.266877	0.34843	0.750975
							282.95*	3.35887	3.14843	3.71857	1.6458	2.44988	2.00342	2.00334	1.32415	1.88964	1.67247	1.21238	0.861139	1.62036	1.25617	1.72602	0.783762	2.06368	1.35693	1.97286	0.575804	2.01636	0.875824	0.987469	1.06413	1.58471	0.272646	0.348064	0.747512
							284.95*	3.36319	3.13853	3.72251	1.65277	2.46727	2.02637	2.02296	1.34403	1.91211	1.69243	1.22954	0.878131	1.63347	1.27258	1.74988	0.806192	2.09402	1.37198	2.02797	0.585415	2.01199	0.887539	0.988781	1.10353	1.62296	0.270785	0.351891	0.739359
							286.95*	3.38377	3.14679	3.7357	1.71156	2.53879	2.09478	2.10863	1.43179	1.99587	1.76089	1.31746	0.910466	1.70024	1.31329	1.82226	0.859538	2.15377	1.44929	2.1293	0.635029	2.09439	0.934664	1.02469	1.15423	1.66943	0.316818	0.376784	0.816404
[truncated: 10 more columns]

## Sheet: Fig. 4
Fig. 4B	N_MACC VEH	N_MACC TAM	R_MACC VEH	R_MACC TAM	A_MACC VEH	A_MACC TAM		Fig. 4C	N_MACC	Elapsed	Vehicle			1.25uM TAM			2.5uM TAM			5uM TAM			10uM TAM
	35.014	81.566	79.404	24.698	52.469	32.527				0	1	0		1	0		1	0		1	0		1	0
	80.1	24.021	67.365	27.203	37.202	78.447
	49	13.416	17.029	32.558	35.128	63.032				4	0.978738	0.0671328		0.999644	0.0242678		1.00339	0.0248155		0.983101	0.0140973		1.05968	0.0502468
	41.773	28	36.125	24.759	55.145	93.059
	57.079	32.388	24.352	13.601	19.105	13.038				8	1.0276	0.0655137		0.981506	0.0120417		0.998681	0.0166677		0.978773	0.017846		1.08852	0.0444677
	16.155	30.676	39.623	10.198	42.19	30.15
	19.313	38.833	60.407	27.166	22.627	23.022				12	1.06489	0.0613283		1.00378	0.00999143		1.01777	0.0295048		0.97479	0.0240704		1.10696	0.0516883
	61.392	16.763	26.249	29.833	28.231	32.016
	62.61	17.889	32.757	24.042	25.298	12				16	1.12557	0.0653927		1.02496	0.0116599		1.04534	0.0437235		1.00185	0.0198911		1.10366	0.0612457
	42.953	21.378	23.431	17.464	39.357	38.419
	55.218	19.849	19.026	29	72.25	28.178				20	1.22602	0.0601307		1.05863	0.010946		1.07602	0.0515814		1.02595	0.0267291		1.07892	0.0489246
	53.852	15.62	23.022	29.732	69.857	28
	15	12.649	30.017	16.279	18.385	21.587				24	1.30522	0.0749578		1.10734	0.0146127		1.08561	0.0395123		1.06256	0.0251949		1.09816	0.0765285
	16.553	19.416	18.385	14.318	40.311	24.187
	22	82.861	31.623	9.055	47.096	20.591				28	1.38494	0.0799858		1.12119	0.021091		1.09899	0.0430981		1.07757	0.0244782		1.13099	0.0963144
	19.313	42.202	21.024	10	23.77	24.021
	17.464	50.99	20.025	15.811	22.136	14.142				32	1.47457	0.0938124		1.18004	0.01577		1.1406	0.067919		1.11279	0.0263048		1.09043	0.0673524
	79	38.275	19.235	20.809	20.1	71.12
	36.715	31.145	23.087	11.314	28.792	33.302				36	1.59091	0.0968135		1.23879	0.0239648		1.16618	0.0810589		1.15955	0.0354154		1.09372	0.0745164
	17	17.493	36.346	24.413	23.431	55.714
	19.647	19.313	63.032	16.279	28.844	37.643				40	1.71866	0.111807		1.29922	0.0303827		1.22289	0.0973624		1.22278	0.0442792		1.08621	0.072622
	18.028	24.021	16.492	15.62	44.654	31.145
	8.485	13.153	13	13.928	39.051	26				44	1.9139	0.137375		1.36855	0.0240915		1.26276	0.107307		1.26713	0.0535603		1.06428	0.0623537
	11.662	39	24.698	20	23.409	27.295
	12.166	17	36.125	6.403	20.809	62.298				48	2.08868	0.129763		1.44312	0.0197269		1.31412	0.136284		1.32481	0.0637451		1.06249	0.0579525
	21.84	17.889	52.038	13.416	40.497	42
	18.385	20.396	36.014	10.44	21.095	57.723				52	2.24267	0.152815		1.54051	0.0270359		1.35419	0.137214		1.36383	0.0541229		1.05863	0.0694943
	11.662	79.612	23.259	15.652	18.248	40.05
	7.616	24.187	33.601	18.111	25.298	26.683				56	2.42319	0.161497		1.63015	0.0257068		1.41649	0.1501		1.41287	0.05828		1.07299	0.0770255
	13.416	57.983	50.448	13.892	29.12	30.067
	8.062	26.907	41.593	22.847	14.036	22.023				60	2.63606	0.176499		1.72133	0.02023		1.46887	0.169186		1.45431	0.0517657		1.04347	0.0650921
	14	8.944	57.567	10	73.98	40.608
	16.492	26.401	40.817	21.26	22.023	21.024				64	2.88253	0.182786		1.83095	0.0276877		1.52103	0.19089		1.5097	0.0550888		1.03097	0.0635951
	13.038	21.213	29.069	7.28	28.231	20.396
	31.241	24.413	32.14	9.434	24.413	18.868				68	3.03276	0.195453		1.92036	0.00766847		1.58732	0.212436		1.55739	0.0556937		0.99699	0.0555707
	12.083	33.615	20.591	6.708	40.249	27.203
	13	21.932	19.105	15.232	20	23.345				72	3.16209	0.224912		2.00709	0.0245719		1.65926	0.225129		1.60135	0.0519082		1.03205	0.0660688
	9	46.228	20.881	16.492	12.53	17.205
	12.042	47.011	15.62	12	11.314	16.031				76	3.19427	0.242254		2.06762	0.0393995		1.68719	0.212807		1.63026	0.0455846		1.0484	0.0884837
	14.213	22.091	15.811	14	19.723	21.19
	11.705	16.031	16.553	22.023	15.811	28.284				80	3.22104	0.233864		2.12326	0.0448494		1.74709	0.230393		1.6475	0.0459574		1.04451	0.0794881
	18.439	24.739	15.652	21.541	14.142	36.401
	10.44	17.464	23.409	12.53	18.601	29.428				84	3.2514	0.242587		2.14676	0.0597565		1.78203	0.23725		1.66939	0.0365159		1.04611	0.0808122
	7.81	12.083	14.866	11.045	26.306	25.807
	8.062	23.195	19.698	13	12.649	36.222				88	3.26006	0.245986		2.16027	0.0576982		1.81424	0.243235		1.6832	0.0363868		1.02469	0.0747258
	12.728	15.133	14.318	15.133	11.662	56.08
	14.422	19.698	16.553	19.313	14.422	34.059				92	3.29027	0.266316		2.17607	0.0620379		1.83742	0.233801		1.69039	0.0335165		1.03817	0.0874583
	11.705	12	21.954	18.601	7.81	24.331
	12	15.232	16.401	17.889	34.928	37.014			R_MACC	Elapsed	Vehicle			1.25uM TAM			2.5uM TAM			5uM TAM			10uM TAM
	13	21.541	17.889	18.439	27.203	28.018				0	1	0		1	0		1	0		1	0		1	0
	25.612	10.198	23.854	48.104	36.878	26
	13.928	8.544	23.409	19.209	31.89	29.155				4	1.0221	0.0286448		0.9974	0.00354336		0.995653	0.0209604		0.967268	0.0191029		1.00657	0.0313823
	9	13.153	31.064	14.866	25	17.72
	14.866	16	36.674	14.318	19.925	13.928				8	1.06963	0.0223776		1.01612	0.00710671		0.999529	0.0454566		0.964712	0.0312855		0.991526	0.0475411
	5.831	16.643	19.416	12.042	20.025	17.088
	26	32	22.361	17.263	15.133	14.866				12	1.14728	0.0364425		1.03526	0.0102277		1.00545	0.0371691		0.986492	0.0300154		0.97263	0.0535436
	3.606	26.833	24.839	21.471	17	20.518
	7.211	18.439		20.396	21.024	28.071				16	1.23292	0.0443499		1.06892	0.0156431		1.04753	0.0488409		1.01686	0.0422981		0.96672	0.0428059
	5	19.105		16.031	18.248	13.153
	6.325	17.029		8.944	38.897	24.021				20	1.35073	0.0421825		1.11433	0.0153539		1.0548	0.0427665		1.04038	0.0537182		0.981347	0.0505894
	26.683	22.361		16.031	29.069	14.866
	18.028	25.06		16.492	19.235	22.804				24	1.41549	0.0216483		1.17754	0.0197845		1.10093	0.0522059		1.07359	0.084102		0.97528	0.0516795
	7.81	15.524		18.028	18.601	21.378
	8.602	16.492		19.209	10.817	19.026				28	1.59337	0.044805		1.21473	0.0435468		1.12461	0.0659171		1.09455	0.0858922		0.954196	0.0377528
	17	15.264		17.889	14.866	31.257
	8	21		31.321	17.889	18.358				32	1.70591	0.0522461		1.2558	0.0434505		1.1347	0.0689809		1.10593	0.0980376		0.949922	0.0547812
	16.492	14.036		32.249	14.422	18.385
	12	13.601		15	24.021	37.736				36	1.85934	0.052075		1.29817	0.0415091		1.18037	0.066546		1.1477	0.110162		0.924434	0.0544864
	21	12.369		12.207	18.385	72.443
	12.53	26.173		16.279	14.866	29.017				40	2.01086	0.044282		1.36855	0.0474118		1.20356	0.0758692		1.19573	0.126506		0.954145	0.0558847
	18.868	25.06		15.811	19.209	25.06
	7.211	20.248		10	13.601	21.541				44	2.17426	0.0280298		1.42277	0.0670081		1.25122	0.0793282		1.23566	0.14029		0.951314	0.050345
	10.77	15.652		16.971	14.318	14.318
	13.892	12.207		20	8.246	16.155				48	2.42536	0.082204		1.46237	0.0631271		1.25842	0.0876023		1.24755	0.147424		0.937987	0.0552393
	10.77	22.204		16	39.56	17
	14.422	20.025		11.705	11.18	18.788				52	2.6002	0.0946225		1.50171	0.0694978		1.27095	0.0943442		1.2669	0.153088		0.913891	0.0539743
	7.81	18.439		17.804	11.705	21.932
	16	16.279		15.524	22.091	10.817				56	2.81585	0.128806		1.55907	0.0718682		1.30048	0.0931531		1.30336	0.158892		0.906681	0.055656
	10.296	15.264		7.28	12.166	13.601
	6	18.028		12.369	18.788	36.878				60	2.99767	0.182952		1.60146	0.0710918		1.30825	0.0992788		1.29747	0.152719		0.896531	0.0629593
	13.892	22.204		29.155	20	18.028
	4	30.676		10	16.031	18.028				64	3.25748	0.24299		1.63832	0.0747003		1.33857	0.106931		1.31362	0.138345		0.891344	0.055956
	15.811	9		6.403	13.038	25.71
	17.464	20.025		9.487	13.892	17.029				68	3.46999	0.30015		1.64914	0.0847082		1.34333	0.11084		1.34142	0.144787		0.891561	0.0560978
	7	12.649		7.211	13	18.248
	19.313	27.514		10.817	22.472	28.844				72	3.63316	0.348417		1.67283	0.0810516		1.34366	0.105463		1.33838	0.140795		0.883679	0.0659807
		42.438		12.166	28.16	17
				6.083		18.439				76	3.71906	0.369185		1.72153	0.0737754		1.36511	0.0995287		1.33193	0.152363		0.864375	0.0604715
				7		21.587
				20.616		33.061				80	3.80924	0.402181		1.73307	0.0833636		1.34087	0.104303		1.33392	0.146156		0.868574	0.0630015
				9.055		21
				12.042		26.306				84	3.88532	0.426149		1.76677	0.0874265		1.34218	0.104637		1.34289	0.140712		0.870884	0.0602608
				5		24.083
				19.647		38.21				88	3.931	0.447627		1.77908	0.095197		1.34157	0.113761		1.32965	0.145034		0.853523	0.0669038
				16.492		33.302
				23.087		24.042				92	3.90462	0.429436		1.81125	0.0902882		1.36312	0.0945987		1.33387	0.149869		0.85648	0.0647703
				15.811		22.804
				9.487		19.416			A_MACC	Elapsed	Vehicle			1.25uM TAM			2.5uM TAM			5uM TAM			10uM TAM
				24.331		28.018				0	1	0		1	0		1	0		1	0		1	0
				21.587
				25.298						4	1.03015	0.0278927		1.05833	0.0271398		1.12965	0.0369955		1.02612	0.020056		1.04921	0.033857
				17.692
				5.099						8	1.06005	0.0368159		1.09615	0.0550097		1.15085	0.0300214		1.02296	0.0163345		1.02821	0.0237619
				8
				7						12	1.07451	0.0383404		1.13275	0.0720281		1.14963	0.0339387		1.04634	0.0198257		1.02482	0.0314071
				9.055
				10						16	1.14585	0.0580968		1.18055	0.082352		1.1759	0.0421651		1.07501	0.0244476		1.02457	0.0300098
				13.342
				8.062						20	1.19926	0.0751026		1.2246	0.104479		1.19247	0.0473824		1.09504	0.0301703		1.03284	0.0284514
				15
				9.487						24	1.26597	0.10404		1.2826	0.138472		1.23375	0.0590146		1.19953	0.0365468		1.0865	0.0390184
				6
				16.279						28	1.34608	0.122055		1.36738	0.159767		1.22931	0.0631979		1.24111	0.0484178		1.08281	0.0313078
				7.071
				18.439						32	1.41588	0.145138		1.44006	0.190027		1.23424	0.0648628		1.25717	0.0554625		1.07588	0.0417408
				7.211
				17.205						36	1.51832	0.167885		1.52838	0.219131		1.24293	0.0690892		1.31052	0.0670856		1.07277	0.032876
				8.944
				2.236						40	1.60732	0.198535		1.61061	0.244121		1.2872	0.0776535		1.33884	0.0658113		1.07078	0.0432335
										44	1.75092	0.222859		1.71822	0.28405		1.32378	0.0794103		1.40856	0.0700451		1.09575	0.0325029
										48	1.87833	0.263073		1.8257	0.310853		1.36569	0.0878992		1.42885	0.0819568		1.09124	0.0411364
										52	1.9731	0.297073		1.91373	0.336739		1.4007	0.0749989		1.48405	0.0817663		1.1007	0.0459544
										56	2.1138	0.336057		2.03664	0.375953		1.43683	0.0875285		1.54366	0.0902288		1.11082	0.0440717
										60	2.28372	0.369724		2.14999	0.413752		1.47624	0.10337		1.569	0.0908599		1.12002	0.0378566
										64	2.43072	0.418733		2.28904	0.453681		1.54148	0.105485		1.60796	0.10693		1.12004	0.0464379
										68	2.5871	0.462857		2.42814	0.49948		1.61163	0.127061		1.63909	0.101566		1.12758	0.0499843
										72	2.75821	0.508101		2.59511	0.537729		1.68351	0.132044		1.70446	0.103207		1.12805	0.0439582
										76	2.92404	0.547453		2.6776	0.565421		1.6777	0.139569		1.74482	0.100294		1.14863	0.0438216
										80	2.97896	0.544803		2.79769	0.6017		1.75832	0.143661		1.77087	0.098973		1.12392	0.0419734
										84	3.00688	0.550893		2.94109	0.645629		1.79933	0.152899		1.7953	0.105977		1.12258	0.0434908
										88	3.02447	0.558195		3.04461	0.66319		1.84236	0.158299		1.81594	0.108247		1.13532	0.0422608
										92	3.07005	0.566273		3.13669	0.668196		1.88362	0.157997		1.84986	0.115489		1.16383	0.0410629

## Sheet: Fig. 5
Fig. 5G	KO	Elapsed	LN_sgCTRL			LN_sgHDAC3 #1			LN_sgHDAC3 #2			Fig. 5H	Elapsed	CTRL_CSS			CTRL_DHT			sgHDAC3 #1_CSS			sgHDAC3 #1_DHT			Fig. 5K		DFS_MONTHS	Q1	Q2	Q3	Q4
		0	1	0		1	0		1	0			0	1	0		1	0		1	0		1	0			TCGA-2A-A8VL	20.4	0
		2	1.05757	0.00390441		1.05106	0.00615543		1.05564	0.00419504			2	1.02371	0.0041241		1.03385	0.00343325		1.01756	0.00364616		1.02384	0.00348402			TCGA-2A-A8VT	45.11	0
		4	1.10729	0.00574744		1.09641	0.00715733		1.0913	0.00595364			4	1.05347	0.004981		1.07543	0.00481261		1.03462	0.00486883		1.05873	0.00535119			TCGA-2A-A8VX	45.27	0
		6	1.15369	0.00835175		1.14089	0.00845775		1.13311	0.00847395			6	1.07599	0.00838095		1.10898	0.00663512		1.05787	0.0061981		1.08516	0.00618365			TCGA-2A-A8W1	3.68	0
		8	1.18246	0.00908976		1.1685	0.00904882		1.16476	0.00977335			8	1.10244	0.00842769		1.13906	0.00810357		1.07835	0.00694969		1.11681	0.00709663			TCGA-CH-5739	22.04	0
		10	1.20943	0.0098123		1.19273	0.00975052		1.18922	0.010391			10	1.13003	0.0104443		1.17003	0.00753227		1.09649	0.00828541		1.14409	0.00718368			TCGA-CH-5748	1.02	0
		12	1.23574	0.0103785		1.21316	0.0104384		1.20274	0.0105771			12	1.15468	0.0102482		1.203	0.010618		1.10831	0.00870288		1.17103	0.00845094			TCGA-CH-5761	0.92	0
		14	1.25096	0.0101838		1.22568	0.00996668		1.21946	0.0104842			14	1.17559	0.0111148		1.24173	0.0110748		1.12246	0.0110426		1.20305	0.00832734			TCGA-CH-5762	43.99	0
		16	1.26629	0.0109042		1.22906	0.00958054		1.22935	0.0115301			16	1.2006	0.0116545		1.27011	0.0122627		1.14532	0.0117674		1.2255	0.00911938			TCGA-CH-5766	1.02	0
		18	1.29211	0.0109		1.23696	0.00966904		1.24241	0.0122666			18	1.22019	0.0122051		1.29696	0.012058		1.16395	0.0120086		1.25322	0.0100463			TCGA-CH-5772	15.97	0
		20	1.30388	0.0120374		1.24983	0.0105815		1.25323	0.012938			20	1.23367	0.0126453		1.32048	0.0121269		1.18572	0.0121045		1.28275	0.0102349			TCGA-CH-5788	26.97	0
		22	1.32155	0.0123618		1.26168	0.0109571		1.25987	0.0132449			22	1.25088	0.0135034		1.34445	0.0125069		1.1999	0.0116267		1.30519	0.0109374			TCGA-CH-5789	9.99	0
		24	1.33594	0.0135928		1.27404	0.0112997		1.26458	0.0123524			24	1.26666	0.0137715		1.36791	0.0128306		1.22172	0.0119579		1.33717	0.00987945			TCGA-EJ-5495	57.82	0
		26	1.35005	0.013129		1.28154	0.0114641		1.27899	0.0127222			26	1.28924	0.0152021		1.39342	0.0117327		1.24023	0.0136398		1.36758	0.0105721			TCGA-EJ-5497	13.3	0
		28	1.35936	0.0132843		1.2933	0.0119902		1.28997	0.0131547			28	1.30902	0.0158615		1.41153	0.0116988		1.26095	0.0148013		1.39591	0.0125443			TCGA-EJ-5498	56.5	0
		30	1.36763	0.0132214		1.29887	0.0123171		1.30255	0.0132518			30	1.33162	0.0169107		1.4371	0.0128123		1.27866	0.0149793		1.41962	0.0117987			TCGA-EJ-5501	44.84	0
		32	1.38632	0.0136062		1.30835	0.0127266		1.31244	0.014071			32	1.35873	0.0187442		1.45709	0.0146068		1.29365	0.0176483		1.43877	0.0128971			TCGA-EJ-5504	46.88	0
		34	1.41179	0.0145206		1.32662	0.0131085		1.32491	0.0143639			34	1.37981	0.0208861		1.49075	0.0143716		1.30061	0.0176368		1.46258	0.0100194			TCGA-EJ-5507	47.86	0
		36	1.43105	0.0147632		1.3368	0.0131098		1.34438	0.0146794			36	1.39577	0.0212624		1.51567	0.0151803		1.31929	0.0192773		1.48082	0.0120846			TCGA-EJ-5514	60.09	0
		38	1.44777	0.014556		1.35317	0.0135114		1.35703	0.0151992			38	1.41622	0.0198938		1.53829	0.0169246		1.33838	0.0189413		1.49643	0.0124221			TCGA-EJ-5515	60.18	0
		40	1.46645	0.014954		1.35966	0.013694		1.37254	0.0155765			40	1.43122	0.0204963		1.56342	0.0185866		1.35811	0.0197964		1.51003	0.0121135			TCGA-EJ-5516	62.06	0
		42	1.48117	0.0151482		1.37427	0.0141013		1.38285	0.0157868			42	1.44911	0.0214498		1.58258	0.0191286		1.3766	0.0204238		1.52533	0.011371			TCGA-EJ-5522	68.3	0
		44	1.50484	0.0152757		1.39173	0.0143728		1.39795	0.0152056			44	1.47294	0.0229559		1.60087	0.0202065		1.39461	0.0206419		1.53942	0.0121261			TCGA-EJ-5525	17.94	1
		46	1.53326	0.0160434		1.40677	0.014399		1.40993	0.0152665			46	1.49137	0.0248963		1.62448	0.0206637		1.41307	0.0197847		1.55602	0.0110722			TCGA-EJ-5527	58.41	0
		48	1.55214	0.0156188		1.42446	0.0151585		1.42898	0.015832			48	1.50759	0.0266866		1.64338	0.022419		1.43161	0.0213316		1.56421	0.00985853			TCGA-EJ-5531	41.82	0
		50	1.58089	0.0156909		1.43954	0.0149218		1.44137	0.0166923			50	1.52285	0.0277484		1.66116	0.0234504		1.45095	0.0228223		1.57732	0.00991438			TCGA-EJ-7328	27.66	0
		52	1.60122	0.016246		1.45024	0.0152858		1.45541	0.0163022			52	1.5435	0.0277948		1.67824	0.0248832		1.46635	0.0224457		1.59071	0.0114471			TCGA-EJ-7330	6.27	0
		54	1.62061	0.0165342		1.46723	0.0159933		1.4719	0.016487			54	1.56318	0.0287612		1.69119	0.0254439		1.47856	0.0230557		1.60016	0.0110886			TCGA-EJ-7331	24.38	0
		56	1.64768	0.0169063		1.49088	0.0161371		1.4843	0.0178772			56	1.58027	0.0306349		1.70884	0.0256669		1.49441	0.0232625		1.61151	0.0116793			TCGA-EJ-7784	25.66	0
		58	1.67668	0.0185037		1.51247	0.0163314		1.49603	0.0185728			58	1.59918	0.0311626		1.72412	0.0252844		1.51269	0.0213122		1.62122	0.0123995			TCGA-EJ-7785	38.67	0
													60	1.61854	0.0328809		1.73746	0.0259874		1.52715	0.0219347		1.63321	0.0137761			TCGA-EJ-7786	36.01	0
	OE	Elapsed	Vector			oeHDAC3							62	1.63947	0.0343812		1.74418	0.0259065		1.53934	0.0217954		1.64317	0.0136128			TCGA-EJ-7791	36.73	0
		0	1	0		1	0						64	1.65411	0.0357842		1.7569	0.0259954		1.55743	0.0217582		1.65487	0.0148556			TCGA-EJ-7792	45.86	0
		2	1.01879	0.00816299		1.01976	0.00358959						66	1.66765	0.0370913		1.7726	0.0270808		1.57139	0.0212724		1.66407	0.0150354			TCGA-EJ-7794	42.9	0
		4	1.03324	0.0106711		1.04462	0.00446593						68	1.67286	0.0373319		1.78609	0.028549		1.58457	0.02146		1.67435	0.0160571			TCGA-EJ-8468	77.1	0
		6	1.04559	0.0136348		1.06854	0.00569517						70	1.68946	0.0373013		1.79907	0.0299836		1.59349	0.0228879		1.68128	0.015747			TCGA-EJ-A46H	23.78	0
		8	1.08507	0.0166179		1.09548	0.00785409						72	1.70295	0.0393233		1.80882	0.0296228		1.61047	0.0218576		1.6948	0.0157568			TCGA-EJ-A65J	14.82	0
		10	1.09809	0.0177434		1.12843	0.00750619						74	1.71385	0.0389936		1.82215	0.0298302		1.61946	0.0237884		1.70398	0.0156464			TCGA-EJ-A8FP	3.84	1
		12	1.12365	0.0187377		1.16795	0.00767659						76	1.72713	0.0402286		1.83671	0.0304481		1.63493	0.0228137		1.71661	0.0158807			TCGA-FC-7708	28.38	0
		14	1.13397	0.0183594		1.2017	0.0073606						78	1.74119	0.0413258		1.8504	0.0311152		1.65894	0.0212006		1.72642	0.01555			TCGA-FC-A4JI	28.81	0
		16	1.16294	0.0197453		1.25228	0.00913717						80	1.75232	0.0404591		1.86279	0.0310419		1.67696	0.0199293		1.73909	0.0155027			TCGA-FC-A5OB	22.34	0
		18	1.18774	0.0178172		1.29934	0.00904408						82	1.76267	0.0420336		1.87693	0.0325107		1.68325	0.021949		1.75325	0.0151452			TCGA-FC-A8O0	20.24	0
		20	1.21333	0.0160049		1.34589	0.00940912						84	1.77292	0.0431482		1.89057	0.0336638		1.69863	0.0238906		1.76396	0.016386			TCGA-G9-6329	41.59	0
		22	1.23783	0.016777		1.39526	0.0105352						86	1.78618	0.0443717		1.90425	0.0337904		1.71525	0.0255043		1.7777	0.0170266			TCGA-G9-6332	42.21	1
		24	1.26886	0.0166238		1.43574	0.0121014						88	1.79778	0.0448765		1.91635	0.0339445		1.72594	0.0235967		1.79138	0.018517			TCGA-G9-6333	80.98	0
		26	1.29183	0.0171286		1.48476	0.0119945						90	1.81075	0.045735		1.92578	0.0342544		1.74158	0.0240637		1.80556	0.0183684			TCGA-G9-6338	66.62	0
		28	1.32677	0.0194981		1.52636	0.0134662						92	1.82038	0.0473944		1.9357	0.0346738		1.75066	0.0253172		1.81321	0.0195489			TCGA-G9-6351	67.28	0
		30	1.35383	0.0208097		1.5718	0.0142291						94	1.83184	0.0478731		1.94624	0.0356965		1.76769	0.0266562		1.82563	0.0195386			TCGA-G9-6361	46.48	0
		32	1.40403	0.0241245		1.62029	0.0154795						96	1.83715	0.0479655		1.95605	0.0364333		1.78428	0.0264319		1.83763	0.0193593			TCGA-G9-6362	47.4	0
		34	1.42897	0.0263276		1.6626	0.0149279						98	1.85024	0.0495731		1.96661	0.03701		1.78971	0.0268995		1.84908	0.0183039			TCGA-G9-6365	44.78	0
		36	1.4911	0.0290463		1.71601	0.015822						100	1.86018	0.0507617		1.97778	0.0379434		1.80159	0.0286177		1.85534	0.0177323			TCGA-G9-6366	63.96	0
		38	1.52498	0.0309055		1.76072	0.0165363						102	1.86726	0.0511626		1.98806	0.03927		1.81629	0.0306506		1.86249	0.0188234			TCGA-G9-6367	40.14	0
		40	1.57121	0.0367099		1.80776	0.0161375						104	1.87851	0.0533357		1.99639	0.0394656		1.83108	0.0314406		1.87868	0.0199472			TCGA-G9-6369	39.91	0
		42	1.60796	0.0333205		1.84847	0.0172033						106	1.88397	0.0539466		2.00498	0.0394525		1.84218	0.0296867		1.88903	0.0200459			TCGA-G9-6370	37.98	0
		44	1.66089	0.0344001		1.89373	0.0183636						108	1.89583	0.0549234		2.01353	0.040632		1.84493	0.0282055		1.89663	0.0199091			TCGA-G9-6373	26.64	0
		46	1.70702	0.0348033		1.93606	0.019139						110	1.90619	0.0548237		2.01849	0.0403034		1.85331	0.0293832		1.90835	0.021297			TCGA-G9-6378	37.94	0
		48	1.76406	0.0405971		1.98447	0.0210003																				TCGA-G9-6384	25.13	0
		50	1.82568	0.0406733		2.02567	0.022889																				TCGA-G9-6496	56.7	0
		52	1.87897	0.0458735		2.07505	0.0238672																				TCGA-G9-6498	44.09	1
		54	1.91246	0.0457757		2.10104	0.0239378																				TCGA-G9-6499	50.69	0
		56	1.97263	0.0476551		2.14406	0.0258965																				TCGA-G9-7523	28.15	0
		58	2.0168	0.0460472		2.18646	0.0281893																				TCGA-G9-A9S0	21.35	1
																											TCGA-HC-7081	37.32	0
																											TCGA-HC-7210	28.52	0
																											TCGA-HC-7233	44.51	0
																											TCGA-HC-7736	36.24	0
																											TCGA-HC-7737	35.81	0
																											TCGA-HC-7738	13.8	1
																											TCGA-HC-7740	23.55	0
																											TCGA-HC-7745	23.69	0
																											TCGA-HC-7748	26.02	0
																											TCGA-HC-7750	17.15	0
Fig. 5D	WB	HDAC3					Vinculin																				TCGA-HC-7752	25.69	0
		#VALUE!					#VALUE!				The samples derive from the same experiment but different gels for HDAC3, another for Vinculin were processed in parallel.																TCGA-HC-8264	1.58	0
																											TCGA-HC-A48F	22.34	0
																											TCGA-HI-7168	82.29	1
																											TCGA-HI-7169	88.17	0
																											TCGA-HI-7170	82.85	0
																											TCGA-J4-8200	40.01	0
																											TCGA-J4-A83J	22.86	0
																											TCGA-J4-A83M	17.12	1
																											TCGA-J4-AAU2	27.1	0
																											TCGA-J9-A8CN	40.64	0
																											TCGA-KC-A4BN	59.63	0
																											TCGA-KC-A7F5	2.99	0
																											TCGA-KC-A7FE	11.56	0
																											TCGA-KK-A59V	113.01	0
																											TCGA-KK-A59X	73.36	1
																											TCGA-KK-A6E0	30.91	1
																											TCGA-KK-A6E8	58.15	0
																											TCGA-KK-A7AZ	49.9	0
																											TCGA-KK-A8I9	30.88	1
																											TCGA-KK-A8IA	63.44	0
																											TCGA-KK-A8IC	34.82	1
																											TCGA-KK-A8IF	21.29	1
																											TCGA-KK-A8IK	67.41	0
																											TCGA-M7-A723	25.07	0
																											TCGA-MG-AAMC	5.68	0
																											TCGA-TK-A8OK	0.89	0
																											TCGA-TP-A8TT	17.28	0
																											TCGA-TP-A8TV	20.04	0
																											TCGA-V1-A8MF	47.6	0
																											TCGA-V1-A8MM	32.52	1
																											TCGA-V1-A8MU	61.63	0
																											TCGA-V1-A8WV	22.54	0
																											TCGA-V1-A9OQ	12.19	0
																											TCGA-V1-A9OT	9.59	1
																											TCGA-V1-A9OX	37.25	0
																											TCGA-V1-A9ZI	53.88	0
																											TCGA-VN-A88M	6.21	0
																											TCGA-VP-A878	77.33	1
																											TCGA-VP-A87E	66.92	0
																											TCGA-VP-AA1N	44.84	0
																											TCGA-X4-A8KQ	45.43	0
																											TCGA-X4-A8KS	32.16	0
																											TCGA-XJ-A9DQ	2.99	0
																											TCGA-XJ-A9DX	31.96	0
																											TCGA-XK-AAIV	37.22	0
																											TCGA-YJ-A8SW	4.86	0
																											TCGA-YL-A8HO	35.09	1
																											TCGA-YL-A8S9	33.05	1
																											TCGA-YL-A8SO	114.29	0
																											TCGA-YL-A9WI	53.32	0
																											TCGA-ZG-A9L6	21.81	1
																											TCGA-ZG-A9LS	16.95	0
																											TCGA-2A-A8VO	55.88		0
																											TCGA-2A-A8VV	22.04		0
																											TCGA-2A-AAYF	44.81		0
																											TCGA-4L-AA1F	11.5		0
																											TCGA-CH-5738	6.96		0
																											TCGA-CH-5745	2.99		0
																											TCGA-CH-5746	24.01		0
																											TCGA-CH-5750	13.01		0
																											TCGA-CH-5754	2.04		0
																											TCGA-CH-5763	11.99		0
																											TCGA-CH-5764	1.02		0
																											TCGA-CH-5767	15.05		0
																											TCGA-CH-5790	32		0
																											TCGA-CH-5792	2.99		0
																											TCGA-EJ-5494	48.52		0
																											TCGA-EJ-5496	19.55		0
																											TCGA-EJ-5502	38.47		0
																											TCGA-EJ-5505	30.29		0
																											TCGA-EJ-5506	45.37		0
																											TCGA-EJ-5508	64.55		0
																											TCGA-EJ-5509	48.09		0
																											TCGA-EJ-5517	62.06		0
																											TCGA-EJ-5526	62.71		1
																											TCGA-EJ-5532	60.05		0
																											TCGA-EJ-5542	49.7		0
																											TCGA-EJ-7115	88.27		0
																											TCGA-EJ-7123	84.49		0
																											TCGA-EJ-7125	93.63		0
																											TCGA-EJ-7317	25.33		0
																											TCGA-EJ-7327	30.32		0
																											TCGA-EJ-7781	35.25		0
																											TCGA-EJ-7783	25.85		0
																											TCGA-EJ-7788	28.22		0
																											TCGA-EJ-8474	25.16		0
																											TCGA-EJ-A46B	21.58		0
																											TCGA-EJ-A46I	21.94		0
																											TCGA-EJ-A65G	21.88		0
																											TCGA-EJ-A7NG	14.19		0
																											TCGA-EJ-A7NH	15.57		0
																											TCGA-EJ-A7NJ	6.47		0
																											TCGA-EJ-A7NN	6.47		1
																											TCGA-EJ-A8FN	10.81		0
																											TCGA-EJ-A8FO	9.26		0
																											TCGA-EJ-A8FU	4.53		0
																											TCGA-EJ-AB20	4.3		0
																											TCGA-FC-7961	15.41		0
																											TCGA-G9-6336	67.94		0
																											TCGA-G9-6339	53.68		1
																											TCGA-G9-6343	80.49		0
																											TCGA-G9-6348	49.77		0
																											TCGA-G9-6353	50.66		0
																											TCGA-G9-6364	39.36		0
																											TCGA-G9-6371	40.28		0
																											TCGA-G9-6385	27.27		0
																											TCGA-G9-6494	58.18		0
																											TCGA-G9-7509	52.89		0
																											TCGA-G9-7519	27.89		0
																											TCGA-G9-7521	30.95		0
																											TCGA-G9-7525	32.65		0
																											TCGA-H9-7775	6.08		0
																											TCGA-HC-7212	28.58		0
																											TCGA-HC-7231	30.85		0
																											TCGA-HC-7232	25.16		1
																											TCGA-HC-7744	17.44		0
																											TCGA-HC-7749	23.78		0
																											TCGA-HC-7817	30.49		0
																											TCGA-HC-7819	17.84		0
																											TCGA-HC-8265	15.87		0
																											TCGA-HC-8266	15.54		0
																											TCGA-HC-A8D1	18.82		0
																											TCGA-HC-A9TE	7.1		1
																											TCGA-HI-7171
																											TCGA-J4-8198	20.17		0
																											TCGA-J4-A67T	6.01		0
																											TCGA-J4-A6G3	20.3		1
																											TCGA-J4-A6M7	16.82		0
																											TCGA-J4-A83I	22.5		0
																											TCGA-J4-A83K	10.78		0
																											TCGA-J4-A83L	23.65		0
																											TCGA-J4-A83N	14.22		1
																											TCGA-J9-A8CK	10.55		0
																											TCGA-KC-A4BL	6.34		1
																											TCGA-KC-A4BV	43.63		1
																											TCGA-KC-A7F3	21.85		0
																											TCGA-KC-A7F6	8.64		0
																											TCGA-KC-A7FA	19.65		0
																											TCGA-KK-A5A1	6.67		1
																											TCGA-KK-A7B1	34.92		0
																											TCGA-KK-A8I7	57.69		1
																											TCGA-KK-A8IG	82.29		0
																											TCGA-KK-A8IH	66.13		0
																											TCGA-KK-A8II	60.91		1
																											TCGA-M7-A721	13.14		0
																											TCGA-QU-A6IM	40.97		0
																											TCGA-QU-A6IP	86.07		0
																											TCGA-V1-A8MG	28.15		0
																											TCGA-V1-A8MJ	58.84		0
																											TCGA-V1-A8MK	16.69		0
																											TCGA-V1-A8ML	14.72		0
																											TCGA-V1-A8WL	63.99		0
																											TCGA-V1-A8WN	30.35		0
																											TCGA-V1-A9O9	94.28		0
																											TCGA-V1-A9OA	20.89		0
																											TCGA-V1-A9OH	78.94		0
																											TCGA-VN-A88N	25.16		0
																											TCGA-VP-A879
																											TCGA-WW-A8ZI	14.75		0
																											TCGA-XA-A8JR	12.35		0
																											TCGA-XJ-A83G	48		0
																											TCGA-XJ-A9DI	48		0
																											TCGA-XK-AAIW	14.03		1
																											TCGA-XK-AAJ3	41.46		0
																											TCGA-XK-AAJT	47.11		0
																											TCGA-Y6-A8TL	32.59		0
																											TCGA-YL-A8HJ	52.92		0
																											TCGA-YL-A8HM	48.39		1
																											TCGA-YL-A8SB	45.47		1
																											TCGA-YL-A8SI	46.75		1
																											TCGA-YL-A8SJ	24.7		1
																											TCGA-YL-A8SR	8.97		0
																											TCGA-YL-A9WJ	48.49		1
																											TCGA-ZG-A8QW	3.09		0
																											TCGA-ZG-A9LM	12.42		0
																											TCGA-ZG-A9LU	19.02		0
																											TCGA-2A-AAYO	41.79			0
																											TCGA-CH-5737	2.99			0
																											TCGA-CH-5740	1.02			0
																											TCGA-CH-5743	13.96			1
																											TCGA-CH-5751	11.99			1
																											TCGA-CH-5752	30.98			0
																											TCGA-CH-5765	23			0
																											TCGA-CH-5768	24.01			0
																											TCGA-CH-5769	2.04			0
																											TCGA-CH-5771	13.01			0
																											TCGA-CH-5791	32			1
																											TCGA-CH-5794	28.98			0
																											TCGA-EJ-5499	46.48			0
																											TCGA-EJ-5503	45.7			0
																											TCGA-EJ-5510	61.99			0
																											TCGA-EJ-5511	48.49			0
																											TCGA-EJ-5512	56.93			0
																											TCGA-EJ-5518	69.12			1
																											TCGA-EJ-5519	64.45			0
																											TCGA-EJ-5521	74.87			0
																											TCGA-EJ-5524	8.71			1
																											TCGA-EJ-5530	60.18			0
																											TCGA-EJ-7218	83.51			0
																											TCGA-EJ-7314	37.78			0
																											TCGA-EJ-7321	27.07			0
																											TCGA-EJ-7782	38.34			0
																											TCGA-EJ-7793	3.75			0
																											TCGA-EJ-7797	32.29			0
																											TCGA-EJ-8470	38.07			0
																											TCGA-EJ-A46D	20.57			0
																											TCGA-EJ-A46E	17.21			0
																											TCGA-EJ-A65E	13.7			0
																											TCGA-EJ-A6RC	28.68			0
																											TCGA-EJ-A7NF	8.21			0
																											TCGA-EJ-A7NK	15.64			0
																											TCGA-EJ-AB27	4.76			0
																											TCGA-G9-6342	55.72			0
																											TCGA-G9-6347	68.63			0
																											TCGA-G9-6354	67.87			0
																											TCGA-G9-6356	47.11			0
																											TCGA-G9-6363	45.27			0
																											TCGA-G9-7510	38.93			0
																											TCGA-G9-7522	35.41			0
																											TCGA-G9-A9S7	23.92			0
																											TCGA-H9-A6BX	30.91			0
																											TCGA-HC-7078	65.21			0
																											TCGA-HC-7079	12.48			1
																											TCGA-HC-7080	29.37			1
																											TCGA-HC-7209	14.45			0
																											TCGA-HC-7211	40.11			0
																											TCGA-HC-7747	24.57			0
																											TCGA-HC-7818	30.81			0
																											TCGA-HC-7820	24.54			0
																											TCGA-HC-7821	31.41			0
																											TCGA-HC-8213	19.35			0
																											TCGA-HC-8257	23.85			0
																											TCGA-HC-8258	27.83			0
																											TCGA-HC-8260	22.54			0
																											TCGA-HC-8261	17.94			0
																											TCGA-HC-A4ZV	0.76			0
																											TCGA-HC-A631	1.77			0
																											TCGA-HC-A76W	7			0
																											TCGA-HC-A76X	4.93			0
																											TCGA-HC-A8D0	25.46			0
																											TCGA-J4-A6G1	25.26			0
																											TCGA-J9-A52C	5.85			0
																											TCGA-J9-A8CM	11.3			1
																											TCGA-J9-A8CP	12.68			0
																											TCGA-KC-A7FD	8.87			0
																											TCGA-KK-A59Y	64.65			0
																											TCGA-KK-A6DY	141.1			0
																											TCGA-KK-A6E2	165.05			0
																											TCGA-KK-A6E6	113.24			0
																											TCGA-KK-A7AQ	39.98			1
																											TCGA-KK-A7AV	27			0
																											TCGA-KK-A8I4	71.02			1
																											TCGA-KK-A8I5	101.71			0
																											TCGA-KK-A8IJ	10.09			1
																											TCGA-KK-A8IL
																											TCGA-KK-A8IM	62.91			0
																											TCGA-M7-A720	12.61			0
																											TCGA-SU-A7E7	18.1			0
																											TCGA-V1-A8X3	6.64			0
																											TCGA-V1-A9O7	26.91			1
																											TCGA-V1-A9OF	38.9			0
																											TCGA-V1-A9Z8	27.17			0
																											TCGA-V1-A9Z9	17.74			0
																											TCGA-V1-A9ZG	49.84			0
																											TCGA-V1-A9ZK	45.43			0
																											TCGA-VN-A88I	8.84			0
																											TCGA-VN-A88L	24.51			0
																											TCGA-VN-A88O	15.8			0
																											TCGA-VN-A88P	41.39			0
																											TCGA-VN-A88Q	44.88			0
																											TCGA-VN-A943	16.29			0
																											TCGA-VP-A875	75.85			0
																											TCGA-VP-A876	109.49			0
																											TCGA-VP-A87B	81.24			1
																											TCGA-VP-A87H	21.78			0
																											TCGA-XJ-A83F	37.02			0
																											TCGA-XJ-A9DK	9.03			0
																											TCGA-XK-AAIR	31.93			0
																											TCGA-XK-AAJA	30.55			0
																											TCGA-XK-AAJP	41.36			0
																											TCGA-XQ-A8TA
																											TCGA-XQ-A8TB	25.3			0
																											TCGA-Y6-A9XI	17.28			0
																											TCGA-YL-A8HL	51.41			0
																											TCGA-YL-A8SA	16.82			0
																											TCGA-YL-A8SF	45.11			0
																											TCGA-YL-A8SQ	10.81			1
																											TCGA-YL-A9WH	14.03			0
																											TCGA-YL-A9WK	33.15			1
																											TCGA-ZG-A8QX	14.52			0
																											TCGA-ZG-A8QY	13.27			0
																											TCGA-ZG-A9L1	42.77			0
																											TCGA-ZG-A9L2	5.91			1
																											TCGA-ZG-A9L4	36.4			0
																											TCGA-ZG-A9LY	12.16			0
																											TCGA-ZG-A9LZ	22.73			0
																											TCGA-ZG-A9MC	14.95			0
																											TCGA-ZG-A9N3	11.47			0
																											TCGA-ZG-A9ND	13.47			0
																											TCGA-ZG-A9NI	4.34			0
																											TCGA-2A-A8W3	6.5				1
																											TCGA-2A-AAYU	20.2				0
																											TCGA-CH-5741	12.98				0
																											TCGA-CH-5744	1.97				0
																											TCGA-CH-5753	1.02				0
																											TCGA-EJ-7312	36.1				0
																											TCGA-EJ-7315	33.11				0
																											TCGA-EJ-7318	12.48				1
																											TCGA-EJ-7325	35.15				0
																											TCGA-EJ-7789	36.3				0
																											TCGA-EJ-8469	63.24				1
																											TCGA-EJ-8472	6.44				1
																											TCGA-EJ-A46F	7.06				1
																											TCGA-EJ-A46G	21.94				0
																											TCGA-EJ-A65B	23.32				0
																											TCGA-EJ-A65D	12.91				0
																											TCGA-EJ-A65F	2.46				1
																											TCGA-EJ-A65M	7.56				0
																											TCGA-EJ-A6RA	11.6				1
																											TCGA-EJ-A7NM	4.2				0
																											TCGA-EJ-A8FS	7.1				1
																											TCGA-FC-A66V	17.21				0
																											TCGA-FC-A6HD	25.92				0
																											TCGA-G9-6377	31.47				0
																											TCGA-G9-6379	58.41				0
																											TCGA-G9-A9S4	29.76				0
																											TCGA-H9-A6BY	3.68				0
																											TCGA-HC-7075	19.74				0
																											TCGA-HC-7077	69.48				0
																											TCGA-HC-7213	5.58				1
																											TCGA-HC-7230	32.88				0
																											TCGA-HC-7742	30.81				0
																											TCGA-HC-8216	22.4				0
																											TCGA-HC-8256	28.25				0
																											TCGA-HC-8259	30.35				0
																											TCGA-HC-8262	22.31				0
																											TCGA-HC-A632	2				0
																											TCGA-HC-A6AL	2.2				0
																											TCGA-HC-A6AN	1.61				0
																											TCGA-HC-A6AO	17.41				0
																											TCGA-HC-A6AP	2.33				0
																											TCGA-HC-A6AQ	3.48				0
																											TCGA-HC-A6AS	1.45				0
																											TCGA-HC-A6HX	1.25				0
																											TCGA-HC-A6HY	4.4				0
																											TCGA-HC-A8CY	9.53				0
																											TCGA-HC-A9TH	11.53				1
																											TCGA-J4-A67K	32.98				0
																											TCGA-J4-A67L	25.3				0
																											TCGA-J4-A67M	30.91				0
																											TCGA-J4-A67N	14.52				1
																											TCGA-J4-A67O	27.56				0
																											TCGA-J4-A67Q	32.03				0
																											TCGA-J4-A67R	29.89				0
																											TCGA-J4-A67S	23.26				1
																											TCGA-J4-AATV	18.17				0
																											TCGA-J4-AATZ	2.6				1
																											TCGA-J9-A52B	1.87				1
																											TCGA-J9-A52D	6.96				0
																											TCGA-J9-A52E	10.61				0
																											TCGA-J9-A8CL	4.34				1
																											TCGA-KC-A4BR	33.57				1
																											TCGA-KK-A59Z	86.33				0
																											TCGA-KK-A6E1	72.21				0
																											TCGA-KK-A6E3	67.54				0
																											TCGA-KK-A6E4
																											TCGA-KK-A6E5	68.1				0
																											TCGA-KK-A6E7	30.39				1
																											TCGA-KK-A7AP	6.44				0
																											TCGA-KK-A7AU	6.8				1
																											TCGA-KK-A7AW	34.63				0
																											TCGA-KK-A7AY	36.93				1
																											TCGA-KK-A7B0	19.91				1
																											TCGA-KK-A7B2	22.73				1
																											TCGA-KK-A7B3	9.66				1
																											TCGA-KK-A7B4	31.64				1
																											TCGA-KK-A8I6	21.94				0
																											TCGA-KK-A8I8	31.77				0
																											TCGA-KK-A8IB	2.73				0
																											TCGA-KK-A8ID	69.22				0
																											TCGA-M7-A71Y	16.2				0
																											TCGA-M7-A71Z	21.12				0
																											TCGA-M7-A722	18.36				1
																											TCGA-M7-A724	29.2				0
																											TCGA-M7-A725	18.82				0
																											TCGA-QU-A6IL	3.19				0
																											TCGA-QU-A6IN	140.08				0
																											TCGA-QU-A6IO	122.08				0
																											TCGA-V1-A8WS	15.57				0
																											TCGA-V1-A8WW	35.41				0
																											TCGA-V1-A9O5	4.07				1
																											TCGA-V1-A9OL	3.45				1
																											TCGA-V1-A9OY	35.05				0
																											TCGA-V1-A9Z7	28.71				0
																											TCGA-V1-A9ZR	44.71				0
																											TCGA-VN-A88K	25.49				0
																											TCGA-VN-A88R	16.82				1
																											TCGA-VP-A872	119.28				0
																											TCGA-VP-A87C	55.52				0
																											TCGA-VP-A87D	39.22				1
																											TCGA-VP-A87J	58.28				0
																											TCGA-VP-A87K	22.9				1
																											TCGA-XJ-A83H	42.05				0
																											TCGA-XK-AAJR	4.3				1
																											TCGA-XK-AAJU	51.77				0
																											TCGA-XK-AAK1	32.16				0
																											TCGA-YL-A8HK	45.2				1
																											TCGA-YL-A8S8	22.31				1
																											TCGA-YL-A8SC	4.99				1
																											TCGA-YL-A8SH
																											TCGA-YL-A8SK	46.25				0
																											TCGA-YL-A8SL	32.42				0
																											TCGA-YL-A8SP	66.89				1
																											TCGA-YL-A9WL	24.31				1
																											TCGA-YL-A9WX	49.47				1
																											TCGA-YL-A9WY	32.03				1
																											TCGA-ZG-A8QZ	10.12				0
																											TCGA-ZG-A9KY	4.27				0
																											TCGA-ZG-A9L0	11.66				0
																											TCGA-ZG-A9L5	29.83				0
																											TCGA-ZG-A9L9	1.68				1
																											TCGA-ZG-A9LB	19.15				0
																											TCGA-ZG-A9LN	3.78				0
																											TCGA-ZG-A9M4	17.97				0

## Sheet: Fig. S1
Fig. S1A	Distance from Center	EV_Ar	WT_Ar	R219S_Ar		Fig. S1E	Distance from Center	GFP	FOXA1 oe		Fig. S1F	Distance from Center	CTRL		siFOXA1		Fig. S1G	Distance from Center	GFP		FOXA1 oe
	-0.5	0	0	0			-500	0	0			-500	0		0			-500	0	0	0	0
	-0.495	9.96e-06	0	0			-495	1.69e-05	2.38e-05			-495	3.22e-05		1.17e-05			-495	1.83e-05	1.81e-05	2.74e-05	1.77e-05
	-0.49	0.00019928	0.00024668	0.00020084			-490	0.00014363	0.00016846			-490	6.44e-05		0.0001175			-490	0.00019952	9.67e-05	0.00019557	0.00012677
	-0.485	0.0002491	0.00017078	0.00022093			-485	0.00014081	0.00012932			-485	9.66e-05		0.00019974			-485	0.00021377	0.00013303	0.00019192	0.00010613
	-0.48	0.00015943	0.00013283	0.00012051			-480	0.00015489	0.00017867			-480	9.66e-05		0.00022324			-480	0.00021377	0.00015419	0.00016998	0.00010318
	-0.475	0.00020925	0.00018975	0.00032135			-475	0.00014926	0.00017016			-475	9.66e-05		8.22e-05			-475	0.00019138	0.0001814	0.00018278	0.00014446
	-0.47	0.00021921	0.00017078	0.00030127			-470	0.00016616	0.00015825			-470	0.00012874		0.00025849			-470	0.00016898	0.00013908	0.00019923	0.00013856
	-0.465	0.0002491	0.00017078	0.00022093			-465	0.00014081	0.00012592			-465	0.00025748		0.00019974			-465	0.00016695	8.77e-05	0.00019375	0.00015625
	-0.46	0.00016939	0.00020873	0.00018076			-460	0.00012673	0.00018037			-460	0.00012874		0.00021149			-460	0.00021377	9.98e-05	0.00016633	0.0001592
	-0.455	0.00015943	9.49e-05	0.00018076			-455	0.00016616	0.00019058			-455	0.00041841		0.00017624			-455	0.00020359	8.16e-05	0.00019009	0.00010613
	-0.45	0.00025907	0.00018975	0.0002611			-450	0.00012391	0.00017527			-450	0.00012874		0.0001175			-450	0.00017713	9.98e-05	0.00017912	0.00010318
	-0.445	0.00026903	0.00020873	0.00018076			-445	0.00014926	0.00017016			-445	0.0002253		0.00019974			-445	0.00017102	0.0001028	0.00016633	0.00013266
	-0.44	0.00031885	0.00041746	0.00022093			-440	0.00013236	0.00012082			-440	6.44e-05		0.0001175			-440	0.00017102	0.00014512	0.00016816	0.00016214
	-0.435	0.00028896	0.00020873	0.00018076			-435	0.00015771	0.00016165			-435	6.44e-05		0.00015274			-435	0.00020156	0.00016024	0.0002102	8.84e-05
	-0.43	0.00010961	0.00018975	0.00024101			-430	0.00013518	0.00017357			-430	9.66e-05		0.00012924			-430	0.00024228	0.00013605	0.00015536	0.00011497
	-0.425	0.00019928	0.00018975	0.00020084			-425	0.00015207	0.00014974			-425	6.44e-05		0.00015274			-425	0.00024024	9.37e-05	0.00021933	0.00012972
	-0.42	0.00020925	0.00011385	0.00018076			-420	0.00012391	0.00019398			-420	9.66e-05		0.00019974			-420	0.00020563	9.67e-05	0.00015171	0.00011497
	-0.415	0.0002491	0.0001518	0.00012051			-415	0.00019432	0.00015655			-415	0		0.00021149			-415	0.00022599	0.0001028	0.00019192	0.00016804
	-0.41	0.00015943	7.59e-05	0.00020084			-410	0.00016052	0.00017186			-410	9.66e-05		0.00027024			-410	0.00021581	9.98e-05	0.00014622	0.0001474
	-0.405	0.00015943	0.00020873	0.00022093			-405	0.00014363	0.00015995			-405	0.00016093		0.00012924			-405	0.00019138	0.00011791	0.00018826	0.0001592
	-0.4	0.00026903	0.00034156	0.00012051			-400	0.00016897	0.00015144			-400	6.44e-05		0.00016449			-400	0.00021377	0.00013001	0.00016267	0.00013856
	-0.395	0.00016939	0.00037951	0.00018076			-395	0.00018305	0.00019569			-395	0.00025748		0.00016449			-395	0.00015473	0.00013908	0.00012612	0.0001592
	-0.39	0.00017935	0.00020873	0.00016067			-390	0.0001915	0.00016846			-390	0.0002253		0.00018799			-390	0.00014862	0.00016326	0.00018095	0.00012087
	-0.385	0.00017935	0.00024668	0.00020084			-385	0.00017179	0.00017016			-385	0.00019311		0.00016449			-385	0.00019749	0.00016629	0.00021385	0.00016214
	-0.38	0.00020925	0.00013283	6.03e-05			-380	0.00016897	0.00015825			-380	0.00019311		0.0001175			-380	0.00017713	0.00015117	0.00016816	0.0001592
	-0.375	0.00017935	0.00026565	0.00012051			-375	0.00016052	0.00018207			-375	9.66e-05		0.00014099			-375	0.00017305	0.00014512	0.00018826	0.00016804
	-0.37	0.00031885	0.00024668	0.00030127			-370	0.00016334	0.00017016			-370	3.22e-05		5.87e-05			-370	0.00021174	0.00012698	0.00017181	0.0001474
	-0.365	0.00022917	0.00028463	0.00012051			-365	0.00012954	0.00018548			-365	0		0.00025849			-365	0.0002097	0.00019047	0.0001773	0.00011497
	-0.36	0.00021921	0.00028463	0.00010042			-360	0.00013518	0.00016676			-360	0.00019311		0.0001175			-360	0.00021988	0.00013303	0.00019923	0.00010613
	-0.355	0.00025907	0.00020873	0.00042177			-355	0.00016897	0.00012932			-355	0.00025748		0.00022324			-355	0.00019341	0.00012396	0.00018643	0.00010908
	-0.35	0.00018932	7.59e-05	0.00028118			-350	0.00016616	0.00013953			-350	0.00016093		0.00016449			-350	0.00016898	0.00013001	0.00016998	0.0001533
	-0.345	0.0001395	0.00020873	0.00020084			-345	0.00017179	0.00017697			-345	3.22e-05		0.00024674			-345	0.00022802	0.00013605	0.00019192	0.00011792
	-0.34	0.00015943	0.0002277	4.02e-05			-340	0.00016897	0.00018378			-340	9.66e-05		0.00016449			-340	0.00021174	0.00018745	0.00018461	0.00016804
	-0.335	0.00014946	0.00018975	0.00020084			-335	0.00014644	0.00011401			-335	6.44e-05		0.00017624			-335	0.00020563	0.00018745	0.00018095	0.00019457
	-0.33	0.0001395	0.00032258	0.00018076			-330	0.00016897	0.00015995			-330	0.00012874		8.22e-05			-330	0.00017916	0.0001421	0.00022116	0.00013856
	-0.325	0.00012953	0.00039848	8.03e-05			-325	0.00016334	0.00015825			-325	6.44e-05		0.00034074			-325	0.0002097	0.0001814	0.00019192	0.00012087
	-0.32	0.00014946	0.00024668	0.0002611			-320	0.00014363	0.00017697			-320	0.00025748		0.00028199			-320	0.00019952	0.00011791	0.00019375	0.00010613
	-0.315	0.00021921	0.00028463	0.00012051			-315	0.0001746	0.00016336			-315	0.0002253		0.00021149			-315	0.00014455	0.00011791	0.0001773	0.00012677
	-0.31	0.00034874	0.00039848	0.0002611			-310	0.00018868	0.00017186			-310	0.00019311		0.00025849			-310	0.00018527	0.00016629	0.00020837	0.00012087
	-0.305	0.00017935	0.00034156	0.00016067			-305	0.00019432	0.00011911			-305	9.66e-05		0.00017624			-305	0.00021988	0.00017536	0.00018461	0.00010023
	-0.3	0.000279	0.00034156	0.00024101			-300	0.00021966	0.00020419			-300	0.00016093		0.00017624			-300	0.00021581	0.00016024	0.00015353	0.00017394
	-0.295	0.000279	0.00034156	0.00028118			-295	0.00021685	0.00018548			-295	0.00032185		0.00025849			-295	0.00020156	0.00015722	0.00015536	0.0001533
	-0.29	0.00025907	5.69e-05	0.00024101			-290	0.00016334	0.00018207			-290	0.00019311		0.00010575			-290	0.00022395	0.00013001	0.00017912	0.0001474
	-0.285	0.00022917	0.00024668	0.00014059			-285	0.00014081	0.00017357			-285	0.00016093		0.00015274			-285	0.00015473	0.00016024	0.00014988	0.00014446
	-0.28	0.00012953	0.00028463	8.03e-05			-280	0.00019995	0.00017357			-280	0.00016093		0.00024674			-280	0.00018731	0.0001814	0.00021202	0.00014446
	-0.275	0.00012953	0.00020873	0.00014059			-275	0.00020558	0.00019569			-275	0.00012874		0.00015274			-275	0.00021784	0.00017838	0.00019192	0.00016214
	-0.27	0.00017935	0.0001518	0.00016067			-270	0.00019432	0.00015315			-270	0.00025748		0.00019974			-270	0.00019545	0.0001421	0.00020654	0.00015035
	-0.265	0.00021921	0.00028463	0.00018076			-265	0.00016052	0.00021611			-265	0.00016093		0.00025849			-265	0.00015473	0.00020257	0.00016816	0.00015035
	-0.26	0.00026903	0.0002277	0.00034143			-260	0.00020277	0.00015825			-260	0.00012874		0.00012924			-260	0.00021377	0.00012698	0.0001645	0.00014446
	-0.255	0.00028896	0.00026565	0.00034143			-255	0.00019713	0.00019739			-255	0.00025748		0.00017624			-255	0.00014862	0.00017838	0.00021202	0.0001533
	-0.25	0.00020925	0.0001518	6.03e-05			-250	0.00023374	0.00017016			-250	0.00016093		0.00038773			-250	0.00021784	0.00018443	0.00016998	0.00015625
	-0.245	0.00019928	0.00024668	0.00020084			-245	0.00017742	0.00019909			-245	6.44e-05		0.00042298			-245	0.00019749	0.00017838	0.00015536	0.00010613
	-0.24	0.00017935	0.0002277	0.00022093			-240	0.00021403	0.00020249			-240	0.00025748		0.00021149			-240	0.00017305	0.00014815	0.00023578	0.00017394
	-0.235	0.00028896	0.00024668	0.00016067			-235	0.00019432	0.000211			-235	3.22e-05		0.00024674			-235	0.00023006	0.00017233	0.00020471	0.00016804
	-0.23	0.000279	0.00024668	0.00034143			-230	0.00018587	0.00017527			-230	0		0.00023499			-230	0.00016287	0.00015117	0.00018095	0.00016509
	-0.225	0.00017935	0.00020873	0.00028118			-225	0.00024219	0.00018378			-225	6.44e-05		0.00024674			-225	0.00017916	0.00018443	0.00021933	0.00014151
	-0.22	0.00012953	0.0001518	0.00024101			-220	0.00024501	0.00018548			-220	0.00025748		0.00025849			-220	0.00018934	0.00019047	0.0001773	0.00012087
	-0.215	0.00022917	0.00020873	0.00020084			-215	0.00024501	0.00021611			-215	0.00019311		0.00031724			-215	0.00024228	0.0001814	0.0001974	0.00018868
	-0.21	0.0002491	0.00034156	0.00024101			-210	0.00023093	0.00026715			-210	9.66e-05		0.00023499			-210	0.00022192	0.00020257	0.00020471	0.00016509
	-0.205	0.00018932	0.0002277	0.00036152			-205	0.00024501	0.0002059			-205	0.00016093		0.00025849			-205	0.00021581	0.00021164	0.00022299	0.00023879
	-0.2	0.00029892	9.49e-05	0.00032135			-200	0.00022248	0.00023653			-200	0.00019311		0.00042298			-200	0.00023006	0.00015722	0.00023213	0.0001533
	-0.195	0.00018932	0.0001518	0.00022093			-195	0.00026754	0.00022802			-195	6.44e-05		0.00024674			-195	0.00018934	0.00013001	0.00022482	0.0001592
	-0.19	0.00016939	0.00028463	0.00012051			-190	0.00023656	0.00025184			-190	0.00012874		0.00032899			-190	0.00018731	0.00017536	0.00021385	0.00018573
	-0.185	0.000279	0.00018975	0.00018076			-185	0.00029288	0.00022121			-185	3.22e-05		0.00029374			-185	0.0001812	0.00025699	0.00021385	0.00018573
	-0.18	0.00019928	0.00018975	0.00018076			-180	0.00027317	0.00021611			-180	0.00025748		0.00029374			-180	0.00021988	0.00019954	0.00020837	0.00017983
	-0.175	0.00021921	0.0001518	0.00018076			-175	0.00023374	0.00029438			-175	9.66e-05		0.00035249			-175	0.00018731	0.0001814	0.00020288	0.00024469
	-0.17	0.0002491	0.00020873	0.00018076			-170	0.00025627	0.00026545			-170	0.00032185		0.00037598			-170	0.00024635	0.0001814	0.0002632	0.00016214
	-0.165	0.00020925	0.00036053	0.00018076			-165	0.00030696	0.00029608			-165	6.44e-05		0.00038773			-165	0.00021377	0.00021164	0.00023944	0.00017983
	-0.16	0.00020925	0.00017078	0.00010042			-160	0.0002957	0.00033522			-160	0.00012874		0.00051698			-160	0.0002382	0.00019954	0.00020106	0.00017688
	-0.155	0.00025907	0.00024668	0.00016067			-155	0.00023938	0.00033692			-155	0.00016093		0.00032899			-155	0.00021784	0.00017838	0.00025772	0.00021816
	-0.15	0.00022917	0.00017078	0.00022093			-150	0.00028443	0.00030459			-150	0.0002253		0.00044648			-150	0.00023617	0.00023582	0.00022847	0.00025353
	-0.145	0.00019928	0.00013283	0.00010042			-145	0.00041961	0.00036074			-145	0.00041841		0.00048173			-145	0.00023413	0.00013303	0.00025223	0.00015035
	-0.14	0.00022917	0.00030361	0.00020084			-140	0.00040553	0.00032501			-140	0.00025748		0.00041123			-140	0.00022802	0.0001935	0.0002102	0.00019752
	-0.135	0.00035871	0.0002277	0.00014059			-135	0.00040835	0.00040158			-135	0.0004506		0.00042298			-135	0.00016491	0.00022373	0.00022482	0.00017688
	-0.13	0.00029892	0.00024668	0.00012051			-130	0.00041116	0.00042881			-130	0.00028967		0.00058748			-130	0.00019749	0.00019954	0.00023578	0.00022995
	-0.125	0.00026903	0.00018975	0.00020084			-125	0.00048438	0.00046624			-125	0.00016093		0.00071672			-125	0.00020767	0.00018745	0.00021933	0.00021226
	-0.12	0.00023914	0.00020873	0.0002611			-120	0.00045622	0.00047305			-120	0.00070808		0.00071672			-120	0.00026264	0.00025396	0.00022665	0.00026533
	-0.115	0.00021921	0.0001518	0.00016067			-115	0.00043369	0.00043221			-115	0.00083682		0.00070497			-115	0.00021581	0.00029629	0.00021202	0.00026827
	-0.11	0.00015943	0.00030361	0.00022093			-110	0.00045622	0.00051219			-110	0.00070808		0.00075197			-110	0.0002606	0.00024187	0.00021385	0.00022405
	-0.105	0.00028896	0.00020873	0.00022093			-105	0.00058577	0.00047135			-105	0.00064371		0.00090471			-105	0.0002097	0.00026908	0.00020471	0.00022995
	-0.1	0.00025907	1.9e-05	0.00022093			-100	0.00063927	0.00045603			-100	0.00064371		0.00093996			-100	0.00023617	0.00028722	0.00022116	0.00026533
	-0.095	0.00032882	0.0001518	0.00020084			-95	0.00064209	0.0005241			-95	0.00099775		0.0012102			-95	0.00027078	0.00024489	0.00021568	0.00033608
	-0.09	0.00031885	0.0001518	0.00020084			-90	0.0005041	0.00060067			-90	0.00061152		0.00140994			-90	0.00021581	0.00031443	0.00025589	0.00031544
	-0.085	0.00016939	0.00024668	0.00012051			-85	0.00058577	0.00062109			-85	0.00099775		0.00180942			-85	0.00027689	0.00032653	0.0002431	0.00032134
	-0.08	0.00015943	0.00026565	0.00010042			-80	0.00063364	0.00057685			-80	0.00102993		0.00189167			-80	0.00025042	0.00024489	0.00021202	0.00027712
	-0.075	0.00030889	0.00018975	0.00016067			-75	0.0006787	0.00056494			-75	0.00122304		0.00180942			-75	0.00025449	0.00027815	0.00026686	0.00031839
	-0.07	0.00035871	0.00032258	0.0002611			-70	0.00070405	0.00062449			-70	0.00186675		0.00217366			-70	0.00028096	0.00030839	0.00025589	0.00033608
	-0.065	0.00033878	0.0002277	0.00030127			-65	0.0007829	0.00063811			-65	0.00151271		0.00212666			-65	0.00025856	0.00034467	0.00028879	0.00035377
	-0.06	0.00032882	0.00020873	0.00034143			-60	0.00081669	0.00071979			-60	0.00199549		0.00274938			-60	0.00023006	0.00035374	0.00029427	0.00035377
	-0.055	0.00026903	0.00020873	0.00014059			-55	0.00094624	0.00069086			-55	0.00202768		0.00290213			-55	0.00021988	0.00031443	0.0002961	0.00028301
	-0.05	0.00036867	0.00020873	0.00018076			-50	0.00091244	0.00076062			-50	0.00267139		0.00311362			-50	0.00024431	0.00039002	0.00022847	0.0003066
	-0.045	0.00039857	0.00047438	0.00040169			-45	0.00101946	0.00071468			-45	0.00234953		0.00332511			-45	0.00027892	0.00026908	0.00025772	0.00025943
	-0.04	0.00056796	0.00028463	0.00024101			-40	0.00104762	0.00072659			-40	0.00270357		0.00319586			-40	0.00029928	0.00039606	0.00025955	0.00033018
	-0.035	0.00040853	0.00024668	0.00032135			-35	0.00116309	0.00078785			-35	0.00334728		0.00339561			-35	0.00025856	0.00038699	0.000329	0.00040683
	-0.03	0.00061778	0.00020873	0.00022093			-30	0.00106734	0.00085932			-30	0.00292887		0.00352485			-30	0.00025653	0.00035071	0.00030524	0.00034198
	-0.025	0.00075727	0.00018975	0.00036152			-25	0.00116872	0.00082529			-25	0.0030898		0.00371284			-25	0.00027892	0.0003356	0.00025955	0.00030365
	-0.02	0.00045835	0.00024668	0.00032135			-20	0.00125039	0.00083209			-20	0.00337947		0.00418282			-20	0.00026467	0.00034164	0.00027051	0.00042747
	-0.015	0.00061778	0.00013283	0.0003816			-15	0.00121941	0.00083379			-15	0.00325072		0.00432382			-15	0.00024228	0.00031746	0.00031255	0.00036556
	-0.01	0.00071742	7.59e-05	0.00046194			-10	0.00129826	0.00088995			-10	0.00370132		0.00431207			-10	0.00029114	0.0004263	0.00030158	0.00036556
	-0.005	0.00087684	0.00026565	0.00058245			-5	0.00118843	0.00089675			-5	0.00357258		0.00414757			-5	0.00025653	0.00039909	0.00025406	0.0003744
	0	0.00089677	0.0002277	0.00068287			0	0.00131234	0.00090867			0	0.00305761		0.00418282			0	0.00029521	0.00040513	0.00025589	0.00043631
	0.005	0.00075727	0.00018975	0.00060253			5	0.00143907	0.00086953			5	0.00337947		0.00419457			5	0.00027078	0.00034769	0.00029976	0.00039209
	0.01	0.00076724	0.00024668	0.0006427			10	0.00134332	0.00091547			10	0.00334728		0.00421807			10	0.00022599	0.00048374	0.00027051	0.00032429
	0.015	0.00068752	0.0002277	0.00036152			15	0.00122223	0.00086442			15	0.00315417		0.00399483			15	0.00030335	0.00037792	0.00029062	0.00033608
	0.02	0.00069749	0.0001518	0.00042177			20	0.00117717	0.00079125			20	0.00312198		0.00398308			20	0.00027282	0.00039909	0.00030158	0.00040389
	0.025	0.0006377	0.00030361	0.00034143			25	0.00104481	0.00091207			25	0.00270357		0.00398308			25	0.00027078	0.00035978	0.00029062	0.00036261
	0.03	0.00043842	0.00024668	0.0002611			30	0.00105325	0.00086783			30	0.00267139		0.00368934			30	0.0002606	0.00031443	0.00024492	0.00040389
	0.035	0.00046831	0.00020873	0.00030127			35	0.00104481	0.00079125			35	0.0024139		0.0034661			35	0.00024838	0.00035978	0.00027782	0.00031544
	0.04	0.00055799	0.00028463	0.00046194			40	0.00098285	0.00080997			40	0.00228516		0.00332511			40	0.00020563	0.00044444	0.00025589	0.00034492
	0.045	0.00045835	0.0002277	0.00040169			45	0.00098848	0.00067895			45	0.00244609		0.00294912			45	0.00026467	0.00030536	0.00024858	0.00034787
	0.05	0.00042846	0.00018975	0.00032135			50	0.00099411	0.00076573			50	0.0024139		0.00306662			50	0.0002891	0.00031746	0.00024675	0.00034787
	0.055	0.0003886	0.00034156	0.00032135			55	0.00090118	0.0006262			55	0.00289668		0.00271413			55	0.00021784	0.00034164	0.00023761	0.00030365
	0.06	0.00031885	0.00020873	0.00034143			60	0.00078572	0.0006279			60	0.00238172		0.0022794			60	0.00024228	0.00036281	0.00025955	0.00036851
	0.065	0.00037864	0.00017078	0.00020084			65	0.00079135	0.00067384			65	0.00173801		0.00253789			65	0.00032371	0.00026908	0.00027051	0.00029481
	0.07	0.00037864	0.00026565	0.00014059			70	0.00087865	0.00064832			70	0.00160927		0.0024674			70	0.00026264	0.00029327	0.00027234	0.00027712
	0.075	0.00028896	0.00017078	0.00028118			75	0.00077445	0.00063811			75	0.00102993		0.00209141			75	0.00022599	0.00026908	0.00026686	0.00029481
	0.08	0.00035871	0.00020873	0.00024101			80	0.00069841	0.00059046			80	0.00135179		0.00180942			80	0.00025042	0.00023885	0.00024858	0.00041568
	0.085	0.00026903	0.00024668	0.00010042			85	0.00072376	0.00062279			85	0.00122304		0.00173893			85	0.00024635	0.00024489	0.00027051	0.0003007
	0.09	0.00015943	0.00017078	0.00012051			90	0.00072094	0.00060748			90	0.00080463		0.00140994			90	0.00026874	0.00027513	0.00026503	0.00025943
	0.095	0.00025907	0.00011385	0.00022093			95	0.00067025	0.00058366			95	0.00061152		0.0012102			95	0.0002606	0.0003235	0.00024127	0.00020931
	0.1	0.00030889	0.00039848	0.00022093			100	0.00063364	0.00054792			100	0.00061152		0.00117495			100	0.00028096	0.00031141	0.00025589	0.00026533
	0.105	0.00020925	0.00032258	0.00014059			105	0.00055197	0.00053431			105	0.00054715		0.00102221			105	0.0002097	0.00027815	0.00026137	0.00024764
	0.11	0.000279	0.00017078	0.00022093			110	0.00047875	0.00050368			110	0.00083682		0.00104571			110	0.00025856	0.00022675	0.00023396	0.00029186
	0.115	0.00026903	9.49e-05	0.00014059			115	0.00047594	0.0005258			115	0.00102993		0.00075197			115	0.00020767	0.00026001	0.00020471	0.00026238
	0.12	0.00033878	0.0002277	0.00030127			120	0.0004703	0.00048326			120	0.00038622		0.00081072			120	0.00022599	0.0002721	0.00025041	0.00021816
	0.125	0.00028896	0.00024668	0.00022093			125	0.00043369	0.00044582			125	0.00038622		0.00043473			125	0.00024838	0.00021164	0.00023578	0.00022405
	0.13	0.00020925	0.00011385	0.00010042			130	0.00043088	0.00042881			130	0.00048278		0.00066972			130	0.00022599	0.00024187	0.0002431	0.00025059
	0.135	0.00032882	0.00017078	0.00010042			135	0.00043651	0.00036925			135	0.00038622		0.00062272			135	0.00026467	0.00024792	0.00023944	0.00025648
	0.14	0.00011957	0.00024668	0.00016067			140	0.00038863	0.00034713			140	0.00041841		0.00057573			140	0.00024024	0.00020861	0.00021751	0.00023585
	0.145	0.00018932	0.00026565	0.00028118			145	0.00040835	0.00033352			145	0.00035404		0.00054048			145	0.00021784	0.00020257	0.00023396	0.00021226
	0.15	0.00025907	0.00020873	0.00028118			150	0.0004168	0.00035053			150	0.00064371		0.00045823			150	0.00026467	0.0001935	0.00022665	0.00022995
	0.155	0.00018932	0.00020873	0.00016067			155	0.0003661	0.00030629			155	0.00038622		0.00029374			155	0.00021581	0.00022978	0.00021933	0.0002329
	0.16	0.00026903	0.00017078	0.00024101			160	0.00030415	0.00029949			160	0.00032185		0.00050523			160	0.00020359	0.00021164	0.00019192	0.00021521
	0.165	0.00034874	0.00028463	0.00018076			165	0.00034076	0.00030799			165	0.00028967		0.00032899			165	0.0002321	0.00017838	0.00018095	0.00012382
	0.17	0.00036867	0.00020873	0.00018076			170	0.00026472	0.00029098			170	0.00028967		0.00030549			170	0.00019749	0.00015419	0.00020471	0.00022111
	0.175	0.00032882	0.0002277	0.00012051			175	0.00030133	0.00028417			175	0.00038622		0.00035249			175	0.00016084	0.00018745	0.00020288	0.00017394
	0.18	0.00023914	5.69e-05	0.00014059			180	0.00023938	0.00030799			180	0.00019311		0.00029374			180	0.00024838	0.00013001	0.00020106	0.00017099
	0.185	0.0001395	0.00017078	0.00024101			185	0.00029288	0.00026205			185	3.22e-05		0.00042298			185	0.00022599	0.00020861	0.00021568	0.00019752
	0.19	0.00020925	0.00011385	0.00028118			190	0.00023093	0.00018888			190	0.00048278		0.00042298			190	0.00022192	0.00020861	0.00019557	0.00019752
	0.195	0.00018932	0.00026565	0.00030127			195	0.00026472	0.0002093			195	0.0002253		0.00035249			195	0.0002382	0.00020861	0.00019192	0.00023585
	0.2	0.00022917	0.00024668	0.0002611			200	0.00029288	0.00020249			200	0.00012874		0.00030549			200	0.00017305	0.00019652	0.00022299	0.00014151
	0.205	0.00010961	0.0002277	0.00040169			205	0.00022811	0.00026886			205	0.00032185		0.00030549			205	0.00021581	0.00022071	0.00021568	0.00013561
	0.21	0.00019928	0.00026565	0.00012051			210	0.00025064	0.00029438			210	0.00012874		0.00034074			210	0.00022802	0.0001814	0.00021933	0.00017688
	0.215	0.00017935	0.00013283	0.00014059			215	0.00024782	0.00020079			215	0.00025748		0.00024674			215	0.00020359	0.0001935	0.00024492	0.00018573
	0.22	0.00022917	7.59e-05	0.00014059			220	0.00026191	0.00019398			220	0.00032185		0.00017624			220	0.00022802	0.0001814	0.00019923	0.00021226
	0.225	0.00029892	0.00020873	0.00022093			225	0.00025627	0.00026715			225	0.0002253		0.00023499			225	0.00020563	0.00018745	0.00025406	0.00014446
	0.23	0.00020925	0.00013283	0.00014059			230	0.00018024	0.00020249			230	0.00025748		0.00022324			230	0.00020156	0.00018745	0.00017181	0.00015625
	0.235	0.00023914	0.0002277	0.0003816			235	0.00023093	0.00023993			235	6.44e-05		0.00035249			235	0.00020767	0.00019652	0.00019375	0.00024469
	0.24	0.00022917	0.0001518	2.01e-05			240	0.00025909	0.00019398			240	0.00016093		0.00017624			240	0.00019138	0.00011489	0.00018095	0.00016804
	0.245	0.00019928	0.00017078	0.00016067			245	0.00018024	0.00019058			245	0.00019311		0.00022324			245	0.0002321	0.00019954	0.00019375	0.00011497
	0.25	0.00014946	0.00024668	0.00020084			250	0.00019713	0.00022461			250	0.00019311		0.00038773			250	0.00024635	0.00019652	0.00018461	0.00013856
	0.255	0.00019928	0.0002277	0.00024101			255	0.00022248	0.0002076			255	0.00019311		0.00024674			255	0.00020359	0.0001421	0.00022665	0.0001592
	0.26	0.0001395	0.00034156	0.00018076			260	0.00019432	0.00019228			260	0.00038622		0.00018799			260	0.00017305	0.00014815	0.00018278	0.00017688
	0.265	7.97e-05	0.00036053	0.00010042			265	0.00016897	0.00018718			265	0.00012874		0.00025849			265	0.00017713	0.00018443	0.00017547	0.00016804
	0.27	0.00018932	0.00026565	0.00022093			270	0.00016616	0.00015825			270	6.44e-05		0.00012924			270	0.00022599	0.00018443	0.00021751	0.0001533
	0.275	0.00019928	7.59e-05	0.00024101			275	0.00023938	0.00018207			275	0.00016093		0.00024674			275	0.00021784	0.0001814	0.00022665	0.0001533
	0.28	0.00018932	0.00020873	0.00024101			280	0.00018868	0.00014634			280	6.44e-05		0.00016449			280	0.00019341	0.00016024	0.00017181	0.00011497
	0.285	0.00022917	0.00018975	0.00028118			285	0.00016334	0.00019398			285	9.66e-05		0.00015274			285	0.00018731	0.00019047	0.00020471	0.00013561
	0.29	0.00012953	7.59e-05	4.02e-05			290	0.00019713	0.00015655			290	0.00025748		0.00028199			290	0.0002321	0.0001814	0.00021202	0.00013561
	0.295	0.00023914	0.00013283	0.00014059			295	0.00020277	0.00016336			295	0.00019311		0.00019974			295	0.0002097	0.0001814	0.00018643	0.00016509
	0.3	0.000279	0.00024668	0.00018076			300	0.00014926	0.00015825			300	0.00019311		0.00028199			300	0.00022802	0.00015722	0.0001645	0.00014446
	0.305	0.00023914	0.00017078	0.00014059			305	0.00016897	0.00021611			305	3.22e-05		0.00030549			305	0.00021377	0.00016931	0.00021933	0.00017688
	0.31	0.00019928	0.00017078	0.00016067			310	0.00018868	0.00020249			310	0		0.00023499			310	0.00019952	0.00016931	0.00023213	9.14e-05
	0.315	0.00026903	0.0001518	0.00016067			315	0.00018868	0.00017357			315	6.44e-05		0.00018799			315	0.00019952	0.00016024	0.00018826	0.0001474
	0.32	0.00023914	0.00028463	0.00018076			320	0.00019713	0.00017016			320	0.00028967		0.00024674			320	0.00017305	0.00017233	0.00019375	0.00018573
	0.325	0.00017935	0.00026565	0.00016067			325	0.0001915	0.00017697			325	0.00016093		0.00031724			325	0.00015677	0.00016629	0.00020471	0.00014446
	0.33	0.00019928	0.00018975	8.03e-05			330	0.00015489	0.00018378			330	0.00019311		0.00030549			330	0.00016491	0.0002328	0.00017912	9.73e-05
	0.335	0.00023914	0.00034156	0.00028118			335	0.00013518	0.00018037			335	0.00019311		0.00023499			335	0.00016695	0.00016931	0.00012612	8.25e-05
	0.34	0.00015943	0.00024668	8.03e-05			340	0.00014081	0.00016846			340	9.66e-05		0.0001175			340	0.00018527	0.00016024	0.00015353	0.00017983
	0.345	0.00023914	0.00030361	8.03e-05			345	0.00013518	0.00016506			345	0.00012874		0.00025849			345	0.00020767	0.00013001	0.00018643	0.00019752
	0.35	0.00019928	0.00032258	0.00016067			350	0.00018868	0.00015485			350	3.22e-05		0.00022324			350	0.00022395	0.00020257	0.00018826	0.00019752
	0.355	0.00015943	0.00026565	0.00022093			355	0.0001746	0.0002076			355	6.44e-05		0.00025849			355	0.0001588	0.00015722	0.00022482	0.00013561
	0.36	0.00020925	0.00013283	0.0002611			360	0.00013236	0.00018888			360	0.00012874		0.0001175			360	0.00016695	0.00012396	0.00020837	0.00013266
	0.365	0.00018932	0.0001518	0.00036152			365	0.0001746	0.00019228			365	0.0002253		0.00018799			365	0.00021784	0.00015722	0.00023578	0.00010908
	0.37	0.00023914	0.0002277	0.00022093			370	0.00014644	0.00015144			370	0.00019311		0.00014099			370	0.00019138	0.00013001	0.00021751	0.00011203
	0.375	0.00017935	0.0001518	0.00024101			375	0.00015207	0.00014634			375	0.0002253		0.00021149			375	0.00021174	0.00016629	0.00017547	0.00016509
	0.38	0.0002491	0.00026565	0.00042177			380	0.00016334	0.00014294			380	0.00012874		0.00023499			380	0.00020563	0.0001421	0.00015171	0.00014446
	0.385	0.00029892	0.0002277	0.00016067			385	0.00015771	0.000211			385	0.0002253		0.00017624			385	0.00017509	0.00016931	0.00014805	7.96e-05
	0.39	0.00037864	0.00011385	0.00010042			390	0.00019713	0.00018207			390	0.00016093		0.00015274			390	0.00019545	0.00015117	0.00017912	0.00017394
	0.395	0.00020925	0.00017078	0.00018076			395	0.00014926	0.00014804			395	0.00016093		9.4e-05			395	0.00021581	0.00014512	0.00022116	0.0001592
	0.4	0.0002491	0.0001518	0.00022093			400	0.00013799	0.00015144			400	0.00041841		7.05e-05			400	0.00019341	0.00015117	0.00018643	0.00017099
	0.405	0.00028896	0.00013283	0.00010042			405	0.00014363	0.00016506			405	0.0002253		0.00018799			405	0.00018731	0.00014512	0.00016998	0.00014151
	0.41	0.00016939	0.00026565	0.00016067			410	0.0001746	0.00016676			410	3.22e-05		0.00021149			410	0.00022802	0.00010884	0.00017364	0.00017983
	0.415	0.00021921	0.0002277	0.00014059			415	0.00013236	0.00013953			415	0.0002253		0.00021149			415	0.00021988	0.00012698	0.00019375	0.00020636
	0.42	0.00019928	0.00032258	0.00020084			420	0.00015771	0.00013953			420	9.66e-05		0.00012924			420	0.00017102	9.37e-05	0.00016633	0.00010318
	0.425	0.00023914	0.00032258	0.00024101			425	0.00013799	0.00013953			425	0.00012874		0.00030549			425	0.00017509	0.00014512	0.00014257	0.00017394
	0.43	0.00030889	0.00013283	0.00016067			430	0.00016616	0.00015315			430	0.00012874		0.00021149			430	0.00019749	0.00010884	0.00017547	0.00014446
	0.435	0.00023914	0.00024668	0.00016067			435	0.00015489	0.00015315			435	0.00025748		0.00017624			435	0.00019545	0.00013001	0.0001645	0.00012972
	0.44	0.00023914	0.00020873	0.00010042			440	0.00013236	0.00015655			440	0.00032185		0.00016449			440	0.00017305	0.00012698	0.00013526	0.00014151
	0.445	0.00010961	0.00028463	0.00014059			445	0.00014926	0.00014123			445	0.00012874		0.00016449			445	0.00017509	0.00012094	0.0001645	0.00012972
	0.45	0.00022917	0.00013283	0.00022093			450	0.00020558	0.00015655			450	0.00016093		0.0001175			450	0.00017916	0.0001814	0.00016816	0.00016214
	0.455	0.00018932	0.00017078	0.00018076			455	0.00014926	0.00013783			455	0.00038622		0.00017624			455	0.0002097	0.00014512	0.00014257	0.00010318
	0.46	0.00023914	0.00026565	0.00016067			460	0.00011546	0.00016846			460	0.0002253		0.00015274			460	0.00024024	0.00014815	0.00014988	0.00017983
	0.465	0.00016939	0.00017078	0.00032135			465	0.00012954	0.00018037			465	0.00019311		0.00029374			465	0.00018527	0.00011791	0.00019923	0.00011792
	0.47	0.00025907	0.00026565	0.00046194			470	0.00016334	0.00015315			470	0.00028967		9.4e-05			470	0.00017102	0.00010582	0.00020288	0.00011497
	0.475	0.00016939	0.00032258	0.00016067			475	0.00015771	0.00014464			475	0.00028967		0.00022324			475	0.00017713	0.00015419	0.00017912	0.00012972
	0.48	0.00012953	0.00018975	0.00020084			480	0.00019995	0.00019569			480	0.00019311		0.00029374			480	0.0001812	0.00014815	0.0001773	0.00013856
	0.485	0.0001395	0.00026565	0.00014059			485	0.00018305	0.00017867			485	9.66e-05		0.00027024			485	0.0001812	8.47e-05	0.00019375	0.0001474
	0.49	0.00021921	0.00024668	0.00028118			490	0.00020277	0.00015144			490	0.00012874		0.00017624			490	0.00017509	0.00012396	0.00022299	0.00014151
	0.495	9.96e-06	0	4.02e-05			495	1.41e-05	2.38e-05			495	0		2.35e-05			495	1.83e-05	6.05e-06	2.74e-05	1.47e-05
	0.5	0	0	0			500	0	0			500	0		0			500	0	0	0	0

## Sheet: Fig. S4
N_MACC	Elapsed	Veh 1 µM,3X (1) 5K / well (Std Err Well)			DHT 0.1 nM,3X (1) 5K / well			DHT 0.1 nM,Tam 2.5 µM,3X (1) 5K / well			DHT 0.1 nM,Tam 1 µM,3X (1) 5K / well			Veh 1 µM,Tam 2.5 µM,3X (1) 5K / well			Veh 1 µM,Tam 1 µM,3X (1) 5K / well
	0	0.692185	0.0139211		0.771385	0.0203989		0.784646	0.027407		0.756394	0.0226876		0.730459	0.0231233		0.676836	0.0367273
	2	0.738448	0.0154913		0.80198	0.0189682		0.826948	0.0210565		0.806391	0.0195607		0.753511	0.0142936		0.733059	0.0375128
	4	0.758934	0.00656374		0.807207	0.0170162		0.829388	0.016882		0.820874	0.0211007		0.789851	0.0121638		0.764455	0.0260923
	6	0.80589	0.0123189		0.823089	0.0110407		0.839502	0.0230121		0.82275	0.022235		0.848811	0.0192077		0.829735	0.0363206
	8	0.826864	0.0137884		0.805013	0.0076311		0.811197	0.0133408		0.80409	0.0104112		0.830315	0.00489612		0.821434	0.0153959
	10	0.84156	0.00989923		0.817709	0.00714416		0.81499	0.0108628		0.806464	0.00453345		0.847419	0.00805206		0.843421	0.00976361
	12	0.862707	0.0076467		0.831484	0.00363807		0.825633	0.00624794		0.82648	0.00527207		0.871379	0.010362		0.871318	0.0164105
	14	0.881718	0.00430114		0.857488	0.00174113		0.846772	0.00610873		0.850162	0.00393585		0.883467	0.00492159		0.877687	0.00310626
	16	0.904059	0.00540908		0.883957	0.0017362		0.862348	0.00369699		0.877699	0.00357538		0.897511	0.00674679		0.899366	0.00237121
	18	0.927346	0.00558049		0.916767	0.00376394		0.891698	0.00506262		0.913074	0.00174237		0.905664	0.00805962		0.921203	0.00269155
	20	0.948909	0.00149946		0.943864	0.00322385		0.928446	0.00655642		0.935213	0.00520938		0.929657	0.0113632		0.967525	0.0206765
	22	0.975708	0.0026041		0.974706	0.00389838		0.963832	0.00191009		0.968807	0.0068033		0.974191	0.0059953		0.988337	0.0126793
	24	1	0		1	0		1	0		1	0		1	0		1	0
	26*	1.026947*	0.00197121*		1.035765*	0.00380218*		1.032846*	0.0057429*		1.032238*	0.00501489*		1.011546*	0.00534054*		1.025882*	0.00119242*
	28	1.05649	0.00117291		1.06479	0.0047524		1.06344	0.00353106		1.0674	0.00472859		1.03343	0.0085907		1.04228	0.00368562
	30*	1.081302*	0.00269134*		1.083383*	0.00417942*		1.093412*	0.00262676*		1.109164*	0.00761751*		1.059012*	0.00372726*		1.090095*	0.0178392*
	32	1.10516	0.0038532		1.11905	0.00486466		1.11986	0.006103		1.13467	0.0084692		1.07286	0.0113021		1.09142	0.00382224
	34*	1.126754*	0.00320194*		1.151572*	0.01017887*		1.152249*	0.01117385*		1.16962*	0.00752995*		1.095841*	0.00908072*		1.112295*	0.00653152*
	36	1.14566	0.00417973		1.18413	0.0101861		1.18694	0.00881982		1.20314	0.0103509		1.10647	0.010179		1.13654	0.00961504
	38*	1.167851*	0.00586127*		1.221854*	0.00970672*		1.215562*	0.01394515*		1.237219*	0.0148272*		1.105424*	0.0164386*		1.138921*	0.00472143*
	40	1.18716	0.00763118		1.25659	0.0141118		1.25308	0.0146167		1.26264	0.0208623		1.13201	0.0146926		1.14398	0.00790909
	42*	1.21202*	0.00860771*		1.296097*	0.01570205*		1.281972*	0.02220683*		1.298724*	0.0165524*		1.138752*	0.01405232*		1.155078*	0.01626208*
	44	1.22445	0.0129821		1.31759	0.0164669		1.30443	0.0245285		1.32648	0.0238872		1.13777	0.0165352		1.17864	0.00592057
	46*	1.244419*	0.01236196*		1.3558*	0.01923941*		1.331288*	0.0292988*		1.375218*	0.02156617*		1.157785*	0.01467498*		1.192354*	0.00533652*
	48	1.26638	0.0121286		1.39189	0.0181817		1.36795	0.025111		1.4077	0.0250344		1.18679	0.0114979		1.21025	0.00204447
	50*	1.282052*	0.01450883*		1.431249*	0.01920986*		1.402215*	0.02716468*		1.440513*	0.02307773*		1.198089*	0.01048132*		1.218928*	0.00852125*
	52	1.30048	0.0170365		1.47323	0.0223337		1.43014	0.0330869		1.4765	0.0254965		1.19884	0.0159339		1.23125	0.00729726
	54*	1.32078*	0.01744415*		1.514891*	0.02292254*		1.466531*	0.04004435*		1.514205*	0.02224351*		1.207601*	0.01324671*		1.238726*	0.01305588*
	56	1.34159	0.0185802		1.55039	0.0264822		1.50901	0.0396547		1.54346	0.0241289		1.22499	0.0172473		1.25256	0.0131793
	58*	1.361504*	0.01831147*		1.59947*	0.02841906*		1.536275*	0.04303754*		1.581594*	0.03326895*		1.228189*	0.01585604*		1.26553*	0.01216021*
	60	1.3713	0.0217622		1.64608	0.0327162		1.57133	0.0444687		1.62622	0.0292274		1.24796	0.013753		1.27846	0.0122866
	62*	1.396489*	0.02265958*		1.691986*	0.036022*		1.610249*	0.0453339*		1.66335*	0.02935183*		1.257012*	0.01576516*		1.290964*	0.02233236*
	64	1.41121	0.0214119		1.74164	0.0375057		1.6408	0.0497868		1.69118	0.039052		1.26628	0.0209405		1.30017	0.0155479
	66*	1.42699*	0.02120171*		1.790821*	0.03969686*		1.678356*	0.0491292*		1.734026*	0.03823032*		1.270744*	0.0197879*		1.301706*	0.02642509*
	68	1.44254	0.0234053		1.84194	0.040837		1.71271	0.0492578		1.77845	0.0358108		1.27829	0.0231877		1.31775	0.0212196
	70*	1.453364*	0.02506041*		1.886971*	0.04760185*		1.743589*	0.05217676*		1.808494*	0.04508547*		1.299403*	0.01951133*		1.329731*	0.01970589*
	72	1.47026	0.0265308		1.93511	0.048714		1.77665	0.0535428		1.84701	0.0415648		1.29438	0.024869		1.33777	0.0227541
	74*	1.483167*	0.02741703*		1.98994*	0.05103985*		1.802987*	0.06117937*		1.884423*	0.04108276*		1.311008*	0.02133752*		1.343407*	0.02666998*
	76	1.49212	0.027262		2.03214	0.057087		1.85048	0.0585331		1.91797	0.0432364		1.31435	0.0226058		1.36136	0.0252632
	78*	1.514913*	0.02635102*		2.080165*	0.0610614*		1.876231*	0.06212577*		1.944561*	0.04915144*		1.325772*	0.0236495*		1.372518*	0.02554921*
	80	1.52588	0.0276709		2.1136	0.0645078		1.90963	0.0684694		1.97979	0.0520031		1.32867	0.0241349		1.38341	0.0287918
	82*	1.535419*	0.02806802*		2.158356*	0.07037997*		1.944044*	0.06751128*		2.013815*	0.05427403*		1.344884*	0.02423943*		1.391064*	0.0353234*
	84	1.54437	0.0282969		2.19897	0.0734752		1.97424	0.0708668		2.05265	0.0522495		1.351	0.0276839		1.39901	0.0309905
	86*	1.555286*	0.02901106*		2.23465*	0.07446501*		2.013599*	0.06834599*		2.086207*	0.05469966*		1.358126*	0.02620419*		1.398297*	0.03820835*
	88	1.56954	0.0260522		2.28008	0.0792803		2.0322	0.0755491		2.11198	0.0607473		1.37341	0.0261288		1.3962	0.0464502
	90*	1.580694*	0.02722791*		2.307113*	0.08174429*		2.066226*	0.07392267*		2.14278*	0.05797482*		1.368639*	0.02501628*		1.420387*	0.03819583*
	92	1.58787	0.0283825		2.3435	0.0839566		2.09067	0.0820085		2.16683	0.0617408		1.37007	0.0278381		1.42907	0.0372144
	94*	1.595233*	0.03019685*		2.374919*	0.08645009*		2.113001*	0.08161941*		2.190333*	0.06086648*		1.381452*	0.02698008*		1.44639*	0.03616274*
	96	1.60873	0.0280777		2.40172	0.0903427		2.14137	0.0831875		2.21944	0.0613594		1.39481	0.0256515		1.45336	0.0413472
	98*	1.619851*	0.02912999*		2.430714*	0.0927861*		2.163485*	0.08874088*		2.246369*	0.05947336*		1.397192*	0.02628713*		1.46746*	0.03492303*
	100	1.63566	0.0284789		2.46457	0.0968957		2.19388	0.0889325		2.27055	0.0602149		1.41469	0.0236768		1.4763	0.042478
	102*	1.636045*	0.02940788*		2.480915*	0.09945056*		2.214506*	0.09050315*		2.290203*	0.0611258*		1.419324*	0.02536288*		1.485255*	0.04308393*
	104	1.64236	0.0295739		2.50154	0.103178		2.23377	0.0916343		2.30703	0.0620887		1.42566	0.0254352		1.49404	0.0414184
	106*	1.648864*	0.02973484*		2.517045*	0.103145*		2.252724*	0.09569351*		2.323872*	0.0671777*		1.428897*	0.02999131*		1.497111*	0.04250017*
	108	1.6551	0.0296896		2.53513	0.103956		2.27348	0.0975219		2.34082	0.0665612		1.42325	0.0279895		1.50196	0.0419306
	110*	1.654742*	0.0308876*		2.547073*	0.1063534*		2.286642*	0.09904671*		2.355474*	0.0654114*		1.432524*	0.02554232*		1.509358*	0.04482006*
	112	1.65364	0.0300831		2.54977	0.107114		2.29971	0.0997663		2.36872	0.0667279		1.43374	0.0291317		1.51309	0.0470532
	114*	1.658865*	0.03116393*		2.561341*	0.1084919*		2.314991*	0.1027626*		2.383963*	0.06875432*		1.438977*	0.02770556*		1.525409*	0.04925625*
	116	1.66038	0.0317274		2.57691	0.108587		2.3319	0.105461		2.39989	0.0657824		1.45114	0.0295986		1.54538	0.0420136
	118*	1.670309*	0.03165825*		2.584905*	0.1115226*		2.338595*	0.1051859*		2.402103*	0.07198556*		1.451059*	0.02418313*		1.542277*	0.04230466*
	120	1.67299	0.0316283		2.59735	0.110396		2.34426	0.106199		2.41336	0.0721388		1.45144	0.0230354		1.54055	0.0454946
	122*	1.678798*	0.03098492*		2.596389*	0.1111175*		2.356916*	0.1086747*		2.425516*	0.06980049*		1.456023*	0.02228578*		1.541072*	0.0463731*
	124	1.67668	0.032489		2.60432	0.110819		2.37273	0.112151		2.43317	0.0691628		1.45339	0.0244766		1.53754	0.0504617
	126*	1.68354*	0.03109725*		2.617994*	0.1115464*		2.378099*	0.1100755*		2.443252*	0.06848892*		1.455397*	0.02570951*		1.547961*	0.05092751*
	128	1.68586	0.0296548		2.61977	0.112434		2.39107	0.111018		2.45049	0.0713314		1.46007	0.0324847		1.55955	0.0483994
	130*	1.686452*	0.0294574*		2.628468*	0.1136549*		2.392987*	0.1103041*		2.462575*	0.0670559*		1.462805*	0.03278673*		1.558075*	0.05400356*
	132	1.68515	0.0302073		2.63921	0.114102		2.40003	0.112137		2.46866	0.0673568		1.44666	0.0325322		1.56381	0.0540513
	134*	1.688528*	0.02841463*		2.644461*	0.115332*		2.403361*	0.1154545*		2.47655*	0.07002047*		1.450279*	0.0322559*		1.560392*	0.05786837*
	136	1.67828	0.029849		2.64711	0.115892		2.41102	0.11723		2.48232	0.0706811		1.4497	0.0355951		1.56426	0.0582824
	138*	1.682199*	0.02933789*		2.647555*	0.1163861*		2.413451*	0.1185385*		2.485224*	0.07302759*		1.453949*	0.03613901*		1.573398*	0.05409924*
	140	1.67999	0.02978		2.65195	0.117117		2.42136	0.11905		2.49056	0.0708944		1.44824	0.0280791		1.56957	0.058741
	142*	1.688532*	0.02806712*		2.656895*	0.1176342*		2.424083*	0.1174049*		2.495945*	0.06988215*		1.462795*	0.02845217*		1.576191*	0.05746832*
R_MACC	Elapsed	Veh 1 µM,KRAB (1) 5K / well (Std Err Well)			DHT 0.1 nM,KRAB (1) 5K / well (Std Err Well)			DHT 0.1 nM,Tam 2.5 µM,KRAB (1) 5K / well (Std Err Well)			DHT 0.1 nM,Tam 1 µM,KRAB (1) 5K / well (Std Err Well)			Veh 1 µM,Tam 2.5 µM,KRAB (1) 5K / well (Std Err Well)			Veh 1 µM,Tam 1 µM,KRAB (1) 5K / well (Std Err Well)
	0	0.672694	0.00774339		0.735525	0.0104515		0.828778	0.0137591		0.806635	0.0120727		0.716235	0.0389408		0.670135	0.0132327
	2	0.717671	0.00707978		0.776545	0.0113769		0.891517	0.0092479		0.856	0.00894118		0.768434	0.0241828		0.721266	0.0044616
	4	0.75122	0.00657329		0.782784	0.00849009		0.883361	0.0093893		0.860467	0.0084776		0.801841	0.0154279		0.763053	0.00314981
	6	0.792511	0.00871845		0.792059	0.00932294		0.87575	0.00826433		0.857358	0.00792377		0.843181	0.0170991		0.812427	0.0100843
	8	0.808804	0.00556949		0.7879	0.00554951		0.859578	0.00513106		0.842161	0.00565001		0.859286	0.0142021		0.83197	0.00712731
	10	0.836679	0.00616909		0.803364	0.00386376		0.852068	0.00158411		0.846151	0.00591098		0.862945	0.00384689		0.854245	0.00577086
	12	0.857192	0.00369139		0.82569	0.00323851		0.857576	0.00311195		0.854049	0.00411747		0.89266	0.0105694		0.874031	0.00482257
	14	0.880514	0.00345979		0.85166	0.00220855		0.86582	0.0052422		0.87	0.00539351		0.903744	0.00512563		0.896714	0.00385452
	16	0.904282	0.00253542		0.885742	0.00375633		0.884159	0.00330751		0.890554	0.00215637		0.918741	0.00297132		0.917846	0.00476208
	18	0.927325	0.00310462		0.914	0.00242958		0.900583	0.00625125		0.915162	0.00172364		0.939122	0.00794308		0.934667	0.0025483
	20	0.947539	0.0027565		0.940537	0.00370739		0.932738	0.00751196		0.945486	0.00381764		0.952439	0.00360406		0.955127	0.00285193
	22	0.974477	0.00255147		0.974348	0.0027563		0.972489	0.00185848		0.968249	0.00311359		0.975858	0.00172952		0.977183	0.00039865
	24	1	0		1	0		1	0		1	0		1	0		1	0
	26*	1.025566*	0.00116703*		1.026307*	0.00212143*		1.024908*	0.00684918*		1.028324*	0.00568694*		1.019083*	0.00605883*		1.013435*	0.00828787*
	28	1.05399	0.00232755		1.05702	0.00196396		1.07075	0.00604328		1.06536	0.00183039		1.04867	0.00386698		1.0387	0.00285676
	30*	1.078697*	0.00281293*		1.079804*	0.00336748*		1.096777*	0.01041991*		1.108196*	0.00386668*		1.059511*	0.00365992*		1.060105*	0.00259788*
	32	1.10045	0.00321345		1.1115	0.00338083		1.12197	0.00903977		1.13689	0.0022328		1.08236	0.00192412		1.07973	0.00241873
	34*	1.126441*	0.00335762*		1.145641*	0.00318298*		1.157082*	0.00963333*		1.176395*	0.00136193*		1.092646*	0.00369569*		1.094124*	0.0058149*
	36	1.14467	0.00468893		1.16933	0.00187206		1.18991	0.013902		1.21158	0.00506784		1.11129	0.00415914		1.11622	0.00381598
	38*	1.167402*	0.00513125*		1.200163*	0.00366427*		1.228915*	0.0108516*		1.247924*	0.00218811*		1.118529*	0.00746222*		1.126166*	0.00812368*
	40	1.18548	0.00680929		1.23193	0.00372836		1.26395	0.0147795		1.27542	0.00261579		1.13304	0.0118367		1.13555	0.0117956
	42*	1.212722*	0.00774228*		1.262468*	0.00492327*		1.302801*	0.01127052*		1.319177*	0.00236958*		1.1541*	0.01463348*		1.149549*	0.00916555*
	44	1.22879	0.00809364		1.28555	0.00599581		1.33716	0.0109981		1.34825	0.00158154		1.15593	0.0222946		1.16727	0.00806928
	46*	1.249975*	0.00984683*		1.320264*	0.00570546*		1.3689*	0.01333243*		1.38498*	0.00780905*		1.172828*	0.0199617*		1.176548*	0.01632968*
	48	1.2637	0.0100448		1.35475	0.00507113		1.40059	0.014076		1.4238	0.00918256		1.19635	0.0177911		1.19735	0.0107798
	50*	1.282429*	0.01009957*		1.386957*	0.00652223*		1.442067*	0.01605219*		1.458284*	0.01176509*		1.201169*	0.02352441*		1.20534*	0.01798479*
	52	1.30214	0.0112204		1.41839	0.00741201		1.47518	0.0178198		1.49084	0.0103638		1.2039	0.027665		1.21771	0.0158396
	54*	1.323562*	0.01076319*		1.456676*	0.00824656*		1.506721*	0.0172183*		1.53035*	0.0078533*		1.223215*	0.02437385*		1.232935*	0.0167488*
	56	1.34228	0.0114921		1.48976	0.0096916		1.5437	0.023473		1.56959	0.00688456		1.23419	0.0302097		1.24856	0.0163178
	58*	1.357849*	0.01138887*		1.529444*	0.0115849*		1.582006*	0.02710411*		1.603642*	0.00662989*		1.2431*	0.02991365*		1.257785*	0.0180475*
	60	1.37112	0.0124237		1.57171	0.0120524		1.62453	0.0322016		1.64202	0.00577444		1.25049	0.0319097		1.2653	0.0170758
	62*	1.392612*	0.0132847*		1.609723*	0.01071044*		1.659584*	0.02544263*		1.681831*	0.00721598*		1.261176*	0.02770511*		1.280952*	0.01717114*
	64	1.40918	0.0137065		1.64962	0.0121314		1.70579	0.0291308		1.7201	0.00819801		1.26474	0.0336429		1.28555	0.0199679
	66*	1.423395*	0.01441374*		1.691335*	0.01160436*		1.739417*	0.03722515*		1.755398*	0.01143594*		1.277886*	0.02816663*		1.293938*	0.02067631*
	68	1.43488	0.0138581		1.73241	0.0138079		1.77399	0.0353378		1.78999	0.0144663		1.27745	0.0338371		1.30885	0.0178442
	70*	1.44595*	0.01544241*		1.76564*	0.01503009*		1.817572*	0.03887679*		1.826237*	0.01713914*		1.283353*	0.03902578*		1.30926*	0.02117493*
	72	1.45855	0.0152919		1.81017	0.0159995		1.85949	0.0403087		1.85349	0.0170371		1.28692	0.0367426		1.32339	0.0162227
	74*	1.473521*	0.0154751*		1.851026*	0.01814447*		1.884827*	0.04164578*		1.889804*	0.02152895*		1.294176*	0.03901541*		1.321452*	0.0237904*
	76	1.48712	0.016283		1.89637	0.0188991		1.93138	0.0434984		1.92569	0.0221895		1.30568	0.0374685		1.32668	0.0229334
	78*	1.496197*	0.01728215*		1.938558*	0.02015567*		1.961307*	0.04260538*		1.955075*	0.02381114*		1.313249*	0.03905794*		1.336907*	0.01884588*
	80	1.50817	0.0173897		1.98141	0.02224		1.99669	0.0445801		1.9826	0.0235264		1.31624	0.0338935		1.34096	0.0233036
	82*	1.518035*	0.01837385*		2.021063*	0.02343636*		2.029727*	0.0454752*		2.015125*	0.02609873*		1.311607*	0.03481529*		1.349782*	0.02106154*
	84	1.52643	0.0181326		2.06751	0.0252712		2.05219	0.0424729		2.04583	0.0266338		1.32277	0.0365256		1.3569	0.020244
	86*	1.539355*	0.01866196*		2.109641*	0.02628386*		2.082259*	0.04551654*		2.070817*	0.02879659*		1.319301*	0.03783355*		1.362906*	0.02177941*
	88	1.55104	0.0198102		2.15188	0.0279416		2.12017	0.0493702		2.09938	0.0326861		1.32157	0.0432421		1.36626	0.0228509
	90*	1.556527*	0.01969887*		2.187723*	0.02888973*		2.152752*	0.04807989*		2.122858*	0.03418988*		1.329993*	0.03503846*		1.374685*	0.02444218*
	92	1.56398	0.0205666		2.2227	0.0301632		2.17825	0.0514354		2.14493	0.0377613		1.32893	0.0340783		1.37379	0.0285805
	94*	1.575607*	0.02104586*		2.258968*	0.0314706*		2.202522*	0.05676409*		2.162675*	0.03689124*		1.334685*	0.03743882*		1.388829*	0.02032586*
	96	1.58586	0.0217271		2.29509	0.032295		2.23671	0.0575891		2.18244	0.0383365		1.34051	0.0355062		1.3939	0.019659
	98*	1.595141*	0.02098745*		2.327254*	0.03320638*		2.25744*	0.05676802*		2.204089*	0.03894031*		1.344137*	0.0358428*		1.397508*	0.02047345*
	100	1.60428	0.0215106		2.36177	0.0334736		2.28052	0.0655344		2.22765	0.0415331		1.35902	0.0319286		1.41302	0.0203968
	102*	1.610357*	0.02083544*		2.391451*	0.036412*		2.304031*	0.0654819*		2.243896*	0.04131807*		1.356239*	0.03331899*		1.412115*	0.02589798*
	104	1.61112	0.0220594		2.41492	0.0389783		2.31825	0.0695917		2.25738	0.0424458		1.34872	0.035838		1.41533	0.0247168
	106*	1.615464*	0.02339919*		2.438699*	0.040377*		2.324135*	0.06834607*		2.270083*	0.04228042*		1.351412*	0.03461514*		1.418972*	0.02484223*
	108	1.61951	0.0238677		2.45686	0.0397068		2.34382	0.0743773		2.27734	0.0442854		1.35334	0.0350502		1.42782	0.0244659
	110*	1.619432*	0.02454525*		2.47693*	0.04098323*		2.360343*	0.07323046*		2.29275*	0.04791458*		1.361056*	0.03605654*		1.428785*	0.02718399*
	112	1.62247	0.0244232		2.49483	0.0427234		2.3749	0.0784918		2.30412	0.0504305		1.35033	0.0403287		1.43331	0.0290584
	114*	1.626557*	0.02475563*		2.512194*	0.04427478*		2.384391*	0.07303115*		2.313374*	0.04819205*		1.354086*	0.03463976*		1.442276*	0.02692588*
	116	1.62637	0.0246418		2.52394	0.0436826		2.39178	0.0774666		2.31825	0.04674		1.36479	0.0259797		1.4422	0.0253126
	118*	1.628418*	0.02568344*		2.533662*	0.04652326*		2.400541*	0.08015651*		2.318439*	0.04856991*		1.356504*	0.03782138*		1.444455*	0.02406632*
	120	1.62963	0.0259535		2.54548	0.0440007		2.39844	0.0813134		2.32175	0.0482001		1.35888	0.0363699		1.44614	0.0228173
	122*	1.630551*	0.0257437*		2.559695*	0.04530951*		2.398506*	0.07460959*		2.334729*	0.04904722*		1.354367*	0.03590239*		1.448393*	0.02465868*
	124	1.62981	0.0270659		2.56995	0.0464515		2.41351	0.0801485		2.34173	0.0507148		1.35358	0.0363272		1.44676	0.025645
	126*	1.635998*	0.02638224*		2.582276*	0.04753102*		2.420766*	0.08288811*		2.348584*	0.05390698*		1.360741*	0.0334392*		1.450603*	0.02415042*
	128	1.63621	0.0264319		2.5902	0.048117		2.42042	0.0807655		2.35084	0.0526991		1.35661	0.0366447		1.45267	0.0231728
	130*	1.636531*	0.02640893*		2.603683*	0.04773983*		2.41997*	0.08118254*		2.352174*	0.04960859*		1.351017*	0.03882685*		1.454396*	0.02318586*
	132	1.63618	0.0268231		2.60996	0.0482649		2.41894	0.0773645		2.35913	0.0498238		1.35075	0.0366052		1.45797	0.0221579
	134*	1.639943*	0.02769624*		2.61634*	0.04769281*		2.425473*	0.07490452*		2.363574*	0.04746925*		1.351215*	0.03647633*		1.45919*	0.0248267*
	136	1.63696	0.0277429		2.6253	0.0487354		2.43823	0.0806607		2.36987	0.049476		1.34827	0.0408199		1.46096	0.0234015
	138*	1.631852*	0.02703947*		2.630269*	0.04968622*		2.440038*	0.08257164*		2.37342*	0.05254262*		1.34899*	0.03629776*		1.461795*	0.02421533*
	140	1.63491	0.0276471		2.63638	0.0487793		2.4467	0.0848767		2.37518	0.0518831		1.34623	0.0376691		1.46038	0.0213461
	142*	1.636652*	0.02725085*		2.64226*	0.05004583*		2.453635*	0.08416855*		2.378526*	0.05290953*		1.348748*	0.03797873*		1.46549*	0.02321894*
A_MACC	Elapsed	Veh 1 µM,VP64 (1) 5K / well (Std Err Well)			DHT 0.1 nM,VP64 (1) 5K / well (Std Err Well)			DHT 0.1 nM,Tam 2.5 µM,VP64 (1) 5K / well (Std Err Well)			DHT 0.1 nM,Tam 1 µM,VP64 (1) 5K / well (Std Err Well)			Veh 1 µM,Tam 2.5 µM,VP64 (1) 5K / well (Std Err Well)			Veh 1 µM,Tam 1 µM,VP64 (1) 5K / well (Std Err Well)
	0	0.685019	0.00702742		0.752762	0.00579978		0.61599	0.00946202		0.602321	0.00745166		0.555601	0.0570849		0.470354	0.004274
	2	0.72666	0.00737156		0.787798	0.00488434		0.618396	0.00821987		0.617019	0.00662881		0.559439	0.0564951		0.483592	0.00371311
	4	0.761253	0.00608468		0.796287	0.00364165		0.611249	0.00708885		0.613065	0.00511439		0.555536	0.038686		0.500428	0.00495258
	6	0.799104	0.00511799		0.803388	0.003242		0.63255	0.00711939		0.634627	0.00412438		0.6061	0.0427152		0.545422	0.00343174
	8	0.81815	0.0041382		0.804847	0.00212971		0.653893	0.00615844		0.663702	0.00460884		0.640725	0.0437089		0.580019	0.00397393
	10	0.843693	0.00370685		0.819523	0.00273353		0.708284	0.00789805		0.722292	0.00583387		0.684796	0.0358871		0.634584	0.0032511
	12	0.861503	0.00388755		0.841893	0.00284878		0.774149	0.00685373		0.78218	0.00513926		0.723935	0.0211662		0.693002	0.00213758
	14	0.886769	0.00316105		0.867154	0.00228797		0.837601	0.00746078		0.849772	0.00758038		0.775805	0.0140302		0.757456	0.00121016
	16	0.908059	0.00331317		0.894868	0.00253343		0.888125	0.00655654		0.904122	0.00496485		0.835648	0.0201352		0.816906	0.00102882
	18	0.93269	0.00291		0.922109	0.00329858		0.933742	0.00516047		0.947057	0.00560167		0.881714	0.014395		0.868325	0.00374963
	20	0.952388	0.00204129		0.946705	0.00285581		0.958582	0.00623253		0.973587	0.00368478		0.924801	0.0119473		0.916535	0.00127309
	22	0.978118	0.00265978		0.975714	0.00167823		0.981464	0.00711466		0.985868	0.00585968		0.970139	0.00727419		0.964324	0.00112751
	24	1	0		1	0		1	0		1	0		1	0		1	0
	26*	1.022685*	0.00160729*		1.023816*	0.00165672*		1.0207*	0.0035256*		1.01171*	0.0034401*		1.026687*	0.00532036*		1.032465*	0.00259112*
	28	1.04718	0.00250628		1.04887	0.00245648		1.03349	0.00264627		1.02312	0.00401798		1.06169	0.0052424		1.06372	0.00315357
	30*	1.071637*	0.00273732*		1.076428*	0.0020049*		1.050777*	0.00470902*		1.0357*	0.00446486*		1.082299*	0.01220538*		1.095133*	0.00344534*
	32	1.08889	0.00433032		1.10812	0.00239593		1.0613	0.00225823		1.04575	0.00649259		1.10431	0.0153703		1.12182	0.00513902
	34*	1.103431*	0.00512766*		1.144476*	0.00306668*		1.073488*	0.00160309*		1.059555*	0.00506943*		1.129387*	0.01178869*		1.151071*	0.00513267*
	36	1.10927	0.0101109		1.1839	0.00418184		1.08728	0.00219227		1.06368	0.00498608		1.14846	0.0189824		1.17588	0.00361543
	38*	1.117028*	0.01431049*		1.215218*	0.00561618*		1.095095*	0.0054055*		1.07534*	0.004799*		1.168967*	0.01979431*		1.19242*	0.00450865*
	40	1.12314	0.0203413		1.24257	0.00435383		1.0986	0.00492408		1.09217	0.00485612		1.18708	0.0234448		1.21256	0.00345778
	42*	1.127996*	0.02681107*		1.286648*	0.00387975*		1.1113*	0.00516436*		1.105874*	0.00448282*		1.201599*	0.02661856*		1.231252*	0.00498641*
	44	1.1293	0.0328822		1.31335	0.00507524		1.12105	0.00762181		1.11446	0.00854956		1.21578	0.0298965		1.24897	0.00699483
	46*	1.133618*	0.03989609*		1.347663*	0.00585582*		1.128821*	0.01068373*		1.127365*	0.00906973*		1.226799*	0.02970535*		1.265846*	0.00503657*
	48	1.14174	0.0446699		1.38817	0.00635421		1.14196	0.00876894		1.13738	0.00812789		1.24134	0.0361653		1.27794	0.00500584
	50*	1.152197*	0.04881043*		1.424958*	0.0063683*		1.149803*	0.00985356*		1.146529*	0.00814236*		1.259657*	0.03673404*		1.297609*	0.0082555*
	52	1.16083	0.0534572		1.46566	0.00642339		1.15986	0.0116425		1.15104	0.00573318		1.27422	0.0392822		1.3155	0.00824593
	54*	1.172494*	0.05716505*		1.507037*	0.00817583*		1.167646*	0.01066682*		1.16735*	0.00886719*		1.289274*	0.04189133*		1.33079*	0.00868719*
	56	1.17927	0.0590252		1.54585	0.00876034		1.18217	0.00920005		1.17201	0.00480803		1.29811	0.0442928		1.34426	0.0101527
	58*	1.190165*	0.06025965*		1.588983*	0.01067769*		1.192505*	0.00883546*		1.184764*	0.01058137*		1.311161*	0.04785385*		1.359699*	0.01082066*
	60	1.20194	0.0625952		1.63301	0.00976678		1.19548	0.011708		1.18475	0.0110572		1.31952	0.0496437		1.36934	0.00935835
	62*	1.216347*	0.06268299*		1.681414*	0.00997272*		1.210178*	0.01207129*		1.20149*	0.01186165*		1.337519*	0.04618375*		1.385702*	0.00770111*
	64	1.22565	0.0640473		1.72707	0.00957938		1.21151	0.00816832		1.21126	0.0108053		1.34301	0.0507419		1.39258	0.0105264
	66*	1.236369*	0.06587294*		1.774252*	0.00888133*		1.22219*	0.00961326*		1.220808*	0.01403582*		1.351584*	0.04854941*		1.4011*	0.01102677*
	68	1.24346	0.066433		1.81695	0.00929274		1.22989	0.00784641		1.22531	0.0133539		1.36433	0.0532238		1.41018	0.00910639
	70*	1.253919*	0.06728368*		1.865565*	0.01002385*		1.237482*	0.01056755*		1.239599*	0.01329826*		1.368043*	0.05226366*		1.420591*	0.00979634*
	72	1.25907	0.0670922		1.91091	0.0105211		1.24887	0.0107477		1.25462	0.0151974		1.3755	0.0578487		1.42241	0.010904
	74*	1.269224*	0.06898534*		1.952852*	0.01115716*		1.252548*	0.00968727*		1.2596*	0.01997872*		1.383304*	0.0594301*		1.431151*	0.01031315*
	76	1.27914	0.0699914		1.99648	0.00953115		1.26116	0.012061		1.26997	0.0200634		1.38841	0.0587556		1.43624	0.0101914
	78*	1.284501*	0.07007895*		2.045647*	0.00899992*		1.27219*	0.00828961*		1.283087*	0.01687045*		1.398141*	0.05846361*		1.444469*	0.01203576*
	80	1.28516	0.069919		2.09295	0.0105724		1.2828	0.00935577		1.29103	0.0205928		1.40478	0.0621452		1.44321	0.0141797
	82*	1.296572*	0.0722332*		2.137645*	0.01143335*		1.295554*	0.01116139*		1.295533*	0.01911996*		1.409042*	0.0636201*		1.450411*	0.01078334*
	84	1.30554	0.0717214		2.17954	0.0102344		1.30438	0.0101979		1.30164	0.0180602		1.40867	0.0638458		1.45069	0.0121476
	86*	1.30536*	0.07386667*		2.22007*	0.01083595*		1.31861*	0.00954902*		1.309938*	0.01833272*		1.414753*	0.06376646*		1.457552*	0.0115173*
	88	1.31559	0.0734415		2.26053	0.00996881		1.32743	0.00888051		1.32243	0.0196048		1.41636	0.0660442		1.45768	0.0124203
	90*	1.31742*	0.07340254*		2.29349*	0.01169084*		1.340367*	0.00924506*		1.33099*	0.01411671*		1.422382*	0.06481154*		1.466691*	0.01213095*
	92	1.31887	0.0747134		2.33409	0.0122214		1.34989	0.0101328		1.34049	0.0173863		1.42341	0.067371		1.46316	0.0120601
	94*	1.32473*	0.07516018*		2.360303*	0.01367683*		1.360715*	0.0068891*		1.349098*	0.02147308*		1.424621*	0.06789184*		1.462599*	0.00997169*
	96	1.33442	0.075312		2.38993	0.0139906		1.37036	0.00945523		1.36113	0.019121		1.42732	0.0666014		1.46277	0.00972624
	98*	1.339562*	0.07534363*		2.418271*	0.0136987*		1.382902*	0.00826118*		1.369305*	0.01443775*		1.432519*	0.06606973*		1.459573*	0.01093036*
	100	1.34749	0.0748514		2.44516	0.0167346		1.3911	0.00883709		1.39065	0.0154182		1.43757	0.0667477		1.46653	0.0132836
	102*	1.349236*	0.07494061*		2.470386*	0.0186568*		1.398308*	0.00789066*		1.399855*	0.01406076*		1.432128*	0.06715408*		1.466632*	0.01214055*
	104	1.34869	0.0757748		2.48695	0.0194913		1.41235	0.00620576		1.40514	0.0140898		1.42978	0.0666261		1.46622	0.011486
	106*	1.350773*	0.07525459*		2.503109*	0.02072538*		1.423101*	0.00535911*		1.413441*	0.01454202*		1.437796*	0.07069967*		1.465003*	0.01048888*
	108	1.34703	0.0770579		2.51685	0.0229004		1.43093	0.00601614		1.41994	0.018394		1.43781	0.069546		1.46181	0.0139442
	110*	1.352168*	0.07688785*		2.532633*	0.02226942*		1.438749*	0.00761505*		1.422017*	0.02058413*		1.439291*	0.07142679*		1.462481*	0.01439348*
	112	1.34932	0.0767073		2.54203	0.0245775		1.44321	0.00931936		1.43163	0.0170381		1.4355	0.0715563		1.46261	0.0140615
	114*	1.352926*	0.07471947*		2.552059*	0.02559002*		1.451737*	0.01140717*		1.436223*	0.01476138*		1.438545*	0.06965905*		1.460206*	0.01260218*
	116	1.35274	0.0756869		2.5621	0.0267781		1.46042	0.00991897		1.44103	0.0141386		1.44198	0.0690664		1.45857	0.0110497
	118*	1.359057*	0.07410195*		2.565098*	0.02616236*		1.462094*	0.00731398*		1.447612*	0.01028643*		1.436174*	0.06607278*		1.453699*	0.0122703*
	120	1.35893	0.072983		2.57621	0.028947		1.46281	0.00750395		1.45309	0.00969124		1.43543	0.068672		1.45071	0.013331
	122*	1.360054*	0.07292546*		2.585964*	0.02965844*		1.468517*	0.00879353*		1.458746*	0.01323507*		1.428339*	0.06855673*		1.445606*	0.01560089*
	124	1.36258	0.0716098		2.59185	0.0309214		1.47567	0.0071069		1.45924	0.00735524		1.42853	0.0675634		1.43852	0.0136154
	126*	1.365676*	0.07082764*		2.59605*	0.03074465*		1.474815*	0.0069207*		1.457146*	0.00756177*		1.428056*	0.06777163*		1.439488*	0.01375552*
	128	1.36832	0.0705144		2.60252	0.0323496		1.47868	0.00792939		1.46356	0.00806262		1.42336	0.0672814		1.4303	0.013638
	130*	1.374476*	0.06714147*		2.601052*	0.03292557*		1.486303*	0.00712818*		1.461143*	0.01105224*		1.424623*	0.06931154*		1.428126*	0.01311379*
	132	1.37959	0.065872		2.60962	0.0342477		1.49439	0.00921821		1.46171	0.0087794		1.4216	0.0675765		1.42434	0.0114261
	134*	1.388965*	0.06005557*		2.609163*	0.03458399*		1.495805*	0.00766809*		1.463571*	0.00697258*		1.416525*	0.06775533*		1.422914*	0.01179631*
	136	1.39111	0.0590659		2.61494	0.0347354		1.49445	0.00743245		1.47377	0.0101184		1.4155	0.0672197		1.41239	0.0122355
	138*	1.396394*	0.05256014*		2.609355*	0.03364255*		1.492184*	0.01170964*		1.470666*	0.01176484*		1.413345*	0.06563261*		1.410186*	0.01109338*
	140	1.40833	0.0480909		2.61064	0.0340033		1.49552	0.0111124		1.45996	0.00834317		1.40854	0.0642457		1.40668	0.0109953
	142*	1.427225*	0.03634558*		2.613288*	0.03396396*		1.504822*	0.00905319*		1.46306*	0.00844227*		1.413113*	0.06594844*		1.399403*	0.01213818*

## Sheet: Fig. S5
Fig. S5B	N_MACC	Elapsed	EtOH			DOX 1.25 µM			DOX 2.5 µM			DOX 5 µM			DOX 10 µM			DOX 20 µM			DOX 40 µM			Fig. S5D	N_MACC	Elapsed	Vehicle			2.5uM TAM			5uM TAM			10uM TAM			Fig. S5E	N_MACC	Hours post treatment	Vehicle				1.25uM TAM
		0	1	0		1	0		1	0		1	0		1	0		1	0		1	0				0	1	0		1	0		1	0		1	0				0	3.42236	1.91182	3.07599	2.45925	2.9378	2.61448	2.28502	2.62636
		2	1.01021	0.00434365		1.02466	0.00327699		1.0131	0.00385588		1.02841	0.00318705		1.02779	0.00344309		1.07491	0.00494291		0.966554	0.00517147				2	1.02836	0.00559948		1.03178	0.00457445		1.01462	0.00690113		1.01604	0.00340028				2	3.75318	2.27478	3.47696	2.68457	2.91586	2.98892	2.73614	3.09366
		4	1.03674	0.00506129		1.05755	0.00383698		1.05752	0.00399192		1.06058	0.00375377		1.05872	0.00383191		1.11325	0.00583378		0.931454	0.00503206				4	1.04565	0.00786667		1.06938	0.00687689		1.05593	0.0165207		1.02315	0.00467494				4	4.22469	2.55037	6.23335	2.87343	3.33223	3.26122	2.89869	3.25918
		6	1.08105	0.00496606		1.0889	0.00424491		1.08866	0.00390574		1.09684	0.00385534		1.09729	0.00389267		1.13352	0.00684273		0.921058	0.00500599				6	1.06169	0.0103383		1.10299	0.00831449		1.06164	0.0187666		1.02646	0.00873957				6	4.32963	2.7595	4.12709	2.91584	3.74736	3.43967	3.0405	3.23331
		8	1.10787	0.00542771		1.12413	0.00444904		1.12514	0.00424691		1.12959	0.0051272		1.13044	0.00485043		1.1601	0.00787735		0.907243	0.00493613				8	1.09047	0.0115997		1.13473	0.00903893		1.07102	0.0232894		1.04611	0.0107029				8	4.40555	2.91943	4.44123	3.1407	3.84914	3.64716	3.22362	3.35649
		10	1.14834	0.0057352		1.16403	0.0043428		1.16461	0.00345212		1.16826	0.00532917		1.17095	0.00530114		1.18968	0.00950822		0.899538	0.00470238				10	1.12638	0.0112537		1.16194	0.0103633		1.10348	0.0290868		1.06634	0.0117148				10	4.69791	2.99334	4.54551	3.31049	5.59497	3.7438	3.51813	3.39498
		12	1.19323	0.00635314		1.20199	0.00550743		1.20598	0.00486584		1.21279	0.00527393		1.20297	0.00558165		1.21255	0.011032		0.886905	0.00476262				12	1.14881	0.0137256		1.20824	0.010694		1.13361	0.0272637		1.08748	0.0139175				12	4.54356	3.21609	4.87259	3.35492	4.18471	3.72149	3.43422	3.54025
		14	1.23395	0.00824183		1.24582	0.00648571		1.25474	0.00526404		1.26177	0.00634253		1.24534	0.00716315		1.2309	0.0121388		0.873578	0.00459199				14	1.17783	0.0174259		1.25024	0.0104875		1.16653	0.0299664		1.11314	0.0160764				14	4.74321	3.14002	4.45996	3.23281	4.18345	3.90834	3.72484	4.15922
		16	1.27354	0.00891496		1.27337	0.00682994		1.28592	0.00622215		1.28568	0.00647242		1.27293	0.00790047		1.23066	0.0136487		0.856616	0.00464402				16	1.2233	0.0189783		1.28649	0.0113031		1.19134	0.0361756		1.14099	0.0149736				16	5.00382	3.11167	5.45015	3.60384	4.00751	4.1642	3.74934	4.13396
		18	1.31526	0.00852355		1.32961	0.00711818		1.332	0.00654398		1.33289	0.00597144		1.3207	0.00767885		1.24753	0.0145214		0.849391	0.00472635				18	1.26752	0.0202692		1.32776	0.0114696		1.22678	0.037298		1.16396	0.0143891				18	4.38781	3.46689	4.91507	3.64927	4.48771	4.0405	4.14439	3.90976
		20	1.36302	0.0094808		1.37493	0.0079012		1.37565	0.00646993		1.37908	0.00625728		1.35498	0.00925516		1.24873	0.0154711		0.839029	0.00476678				20	1.334	0.022889		1.38904	0.0114437		1.29953	0.0314184		1.18988	0.0153629				20	4.71017	3.71817	5.22489	3.68484	5.08104	4.14214	4.26351	4.33564
		22	1.41331	0.00980978		1.4183	0.00679671		1.42435	0.00542452		1.42318	0.00649911		1.41193	0.00743384		1.26046	0.01657		0.840242	0.00414191				22	1.37429	0.0210304		1.4325	0.0116495		1.32793	0.0320829		1.19781	0.0175268				22	5.54399	3.83584	8.8862	3.92012	5.47626	4.62927	4.18659	4.25669
		24	1.4432	0.0115982		1.44929	0.00855273		1.45799	0.00629572		1.45401	0.00689939		1.43819	0.00817508		1.25021	0.0171352		0.825678	0.00455243				24	1.40632	0.0235393		1.48614	0.0129657		1.34598	0.0382594		1.21515	0.0157052				24	5.92983	4.08196	6.06736	4.03936	5.30279	4.76761	4.33012	4.92735
		26	1.48968	0.0118189		1.48916	0.0089541		1.49534	0.00680815		1.48862	0.00747887		1.46986	0.00795406		1.23647	0.017721		0.815062	0.0044682				26	1.44163	0.0267398		1.53668	0.0151731		1.36604	0.0407737		1.22564	0.0175576				26	5.79541	4.26489	5.87694	4.25643	5.81753	5.12862	4.51172	4.88578
		28	1.53547	0.0123089		1.53652	0.00931565		1.54851	0.00624155		1.53869	0.00703551		1.51026	0.00774858		1.22782	0.0172754		0.811025	0.00439463				28	1.48946	0.0288261		1.58232	0.0158567		1.4189	0.042438		1.24587	0.0185475				28	6.10921	4.65084	6.54454	4.39688	5.53793	5.38923	4.81937	5.08926
		30	1.58623	0.0135648		1.59035	0.0095703		1.58773	0.0069835		1.58216	0.00874204		1.54344	0.00865823		1.21838	0.0175091		0.802311	0.00428789				30	1.54871	0.0305211		1.6282	0.01866		1.45163	0.0464414		1.25241	0.0196968				30	6.7638	4.78959	7.71153	4.43644	5.7311	5.8674	4.98494	5.46776
		32	1.64249	0.0156181		1.64235	0.0110621		1.63707	0.00809336		1.63276	0.00931598		1.57822	0.00879319		1.20396	0.0176754		0.799954	0.00420426				32	1.60933	0.0327045		1.68885	0.0179575		1.4814	0.0491059		1.25919	0.0217811				32	7.35943	5.22213	7.35767	4.62419	6.83148	6.35916	5.57146	5.73267
		34	1.68914	0.0164173		1.69134	0.0116825		1.69115	0.00729184		1.67722	0.00893227		1.60133	0.0098272		1.18609	0.0172412		0.792441	0.0043484				34	1.65994	0.03634		1.75382	0.0190318		1.5311	0.0492034		1.2709	0.0212507				34	7.43408	5.8587	7.85249	4.93659	7.0632	6.71519	5.85913	6.09252
		36	1.73864	0.0155915		1.74904	0.0108224		1.74731	0.00771749		1.73681	0.00890467		1.63844	0.00883299		1.16903	0.0170928		0.786998	0.00503597				36	1.73273	0.038966		1.82272	0.0202044		1.57825	0.0519932		1.27633	0.0214401				36	8.07664	6.03965	9.40961	5.38298	7.53637	7.12113	6.33018	6.37313
		38	1.80517	0.0170958		1.80838	0.0116511		1.8132	0.0091062		1.78796	0.0101407		1.66253	0.00994296		1.15058	0.0159493		0.782003	0.004268				38	1.80148	0.0421245		1.88759	0.0216954		1.6118	0.0592708		1.28145	0.0209034				38	8.61991	6.64201	8.94557	5.76167	7.18508	7.43382	6.75054	6.84963
		40	1.85804	0.0210293		1.86898	0.0128933		1.87663	0.00995698		1.84722	0.0108663		1.6943	0.0104411		1.12064	0.0152386		0.775244	0.00444206				40	1.86011	0.0444056		1.95443	0.0236749		1.64761	0.0618787		1.28586	0.0231729				40	9.13054	7.26918	10.1461	5.78514	8.10429	8.24913	7.18869	7.77641
		42	1.92284	0.0211927		1.93589	0.0131976		1.94036	0.0103034		1.90707	0.0114046		1.72552	0.0108078		1.09817	0.0146509		0.770631	0.00434792				42	1.95786	0.0430092		2.00473	0.0292073		1.71489	0.0499476		1.27783	0.0221413				42	9.65381	8.03579	11.0543	6.5377	9.17729	9.22675	8.1146	8.00861
		44	1.98977	0.0233785		2.01126	0.0133447		2.00831	0.0114158		1.9718	0.0110756		1.7657	0.0111292		1.08215	0.0144649		0.774116	0.00426868				44	2.03759	0.0447664		2.09582	0.0310261		1.76983	0.0517962		1.27757	0.0195358				44	10.2121	8.59185	11.9577	7.08668	9.74665	10.0068	8.92725	9.03411
		46	2.088	0.025749		2.10466	0.0152085		2.10812	0.0124332		2.04803	0.0123815		1.82014	0.0117844		1.07931	0.0141125		0.784378	0.00413672				46	2.12065	0.0488607		2.16682	0.0325766		1.83461	0.0495183		1.29348	0.0202048				46	11.4318	9.3463	12.3937	7.45018	11.4923	11.1829	9.84748	9.4285
		48	2.12316	0.0279595		2.1561	0.0168082		2.15691	0.0132551		2.09291	0.0136964		1.82153	0.0119862		1.04237	0.0136429		0.768686	0.00425597				48	2.21531	0.0523686		2.24984	0.0337231		1.88846	0.0517981		1.29045	0.0230657				48	12.7178	10.2195	14.2872	8.66003	10.8766	12.2386	10.9199	10.5148
		50	2.20673	0.0289754		2.23525	0.0159649		2.21609	0.0144751		2.16867	0.0141353		1.85921	0.0121419		1.04183	0.0107638		0.790539	0.0101447				50	2.30188	0.0568941		2.3406	0.0355631		1.95007	0.0583273		1.29036	0.0240005				50	13.7784	11.1535	15.7669	9.08612	11.5581	13.3122	11.9251	11.9523
		52	2.29534	0.0319279		2.32651	0.0194348		2.30775	0.0167107		2.23768	0.0136504		1.89313	0.0131616		1.03637	0.0100793		0.801278	0.0123821				52	2.42842	0.0583		2.44184	0.0377119		2.00182	0.0582423		1.30489	0.0228293				52	15.3697	12.3158	17.8088	9.57586	12.8796	14.4274	13.0896	12.1603
		54	2.35967	0.0357877		2.40598	0.0197993		2.37796	0.0179668		2.29062	0.0153863		1.90624	0.013089		1.01714	0.00926555		0.795981	0.0120492				54	2.55237	0.0604726		2.54366	0.041395		2.06792	0.0623394		1.31415	0.0239427				54	16.553	13.3425	17.4145	10.472	13.9502	16.1335	14.4385	13.7168
		56	2.4353	0.0404691		2.47881	0.0211706		2.45794	0.0187304		2.35464	0.0169908		1.93409	0.0137554		1.00022	0.00870394		0.793349	0.0126705				56	2.69913	0.062533		2.6544	0.0442003		2.14478	0.0623717		1.3223	0.0243239				56	18.2065	14.8511	19.2256	11.3076	15.1153	17.9861	16.2082	14.8389
		58	2.48558	0.0435255		2.56521	0.0213096		2.53124	0.0194473		2.41605	0.0170847		1.94872	0.0136629		0.985972	0.008164		0.785534	0.0128156				58	2.80367	0.0678521		2.76835	0.0465144		2.22295	0.0695829		1.32865	0.0243518				58	19.6478	16.5016	20.6725	12.0016	15.6743	20.2254	18.0427	16.5252
		60	2.57344	0.0457011		2.66012	0.0230665		2.63302	0.0185972		2.48905	0.0166048		1.97425	0.0145887		0.974378	0.00827026		0.785689	0.0130787				60	2.95405	0.0714592		2.88467	0.0496701		2.33166	0.0698088		1.34113	0.0253489				60	21.6144	18.244	22.0893	13.2682	18.0749	21.9034	19.9854	18.2377
		62	2.67055	0.0495732		2.77034	0.0227307		2.73635	0.0188657		2.57688	0.0175894		2.01233	0.0149852		0.965497	0.00772503		0.781084	0.013611				62	3.07682	0.0794226		3.01908	0.0512213		2.39207	0.0792443		1.34784	0.0273634				62	23.4777	19.7018	24.2888	14.5363	19.4815	23.8643	22.0674	19.9896
		64	2.73647	0.0537283		2.85176	0.0233227		2.82835	0.0190259		2.64574	0.0184817		2.02741	0.0143911		0.955702	0.00740236		0.776459	0.0136145				64	3.22166	0.0836515		3.16318	0.0556714		2.48685	0.08528		1.35595	0.0285796				64	25.2134	21.5915	26.8031	16.0914	20.9013	26.1808	24.8525	21.2851
		66	2.84899	0.0573563		2.9679	0.025659		2.9255	0.0211666		2.72325	0.0205018		2.05603	0.0167414		0.951804	0.00722829		0.78126	0.0139814				66	3.37156	0.086663		3.29586	0.0589466		2.58597	0.0865769		1.36842	0.0314796				66	27.7663	23.4151	28.4775	18.0338	22.0831	27.8759	27.2952	23.9351
		68	2.94447	0.0648301		3.09078	0.0277299		3.03687	0.0231165		2.80998	0.0216126		2.08767	0.0168829		0.947994	0.00715789		0.784315	0.0141956				68	3.55349	0.0906114		3.43434	0.0606376		2.69791	0.0876705		1.38809	0.0314005				68	29.7718	25.8617	31.2718	19.724	23.5574	30.6404	29.9054	25.6941
		70	3.06045	0.0682462		3.23216	0.0269268		3.15427	0.0228941		2.92035	0.0196163		2.13809	0.0142897		0.95575	0.0075759		0.790949	0.0145447																			70	32.561	28.0775	33.4649	20.8484	26.1023	34.3068	32.8616	29.1039
		72	3.1202	0.075121		3.28361	0.030778		3.22332	0.0254975		2.96463	0.0232619		2.12189	0.0161289		0.939418	0.00709718		0.785764	0.015961			R_MACC	Elapsed	Vehicle			2.5uM TAM			5uM TAM			10uM TAM					72	35.1508	30.7984	36.0678	22.6502	28.3506	38.2728	36.09	31.6458
		74	3.22499	0.0780526		3.40279	0.0309759		3.35973	0.0270418		3.05126	0.0221384		2.15247	0.0161866		0.936818	0.00737301		0.786324	0.0165792				0	1	0		1	0		1	0		1	0				74	37.9151	33.8297	39.2105	25.0223	31.0787	42.3545	39.5033	35.4194
		76	3.31562	0.0838296		3.53099	0.0289158		3.47212	0.0260642		3.1494	0.0208771		2.18568	0.0168579		0.937192	0.00729551		0.784238	0.0167213				2	1.00589	0.0126927		1.06565	0.00407708		1.05579	0.00592562		1.04159	0.00478648				76	41.4263	37.0315	43.2164	27.3562	34.2461	45.9843	43.0617	38.6426
		78	3.38801	0.0880485		3.62406	0.0329312		3.55515	0.0294102		3.21595	0.0249732		2.20251	0.017413		0.928134	0.00685123		0.78197	0.0165486				4	1.01742	0.0141207		1.1105	0.00577031		1.10103	0.0112245		1.06072	0.0117312				78	44.6355	40.0745	46.9942	30.0136	37.0915	50.21	47.48	42.2027
		80	3.49967	0.0970136		3.74065	0.0362553		3.65857	0.031559		3.3015	0.0275023		2.21791	0.0180048		0.923165	0.00735069		0.777522	0.016192				6	1.09722	0.0074172		1.15516	0.00659081		1.12744	0.0124631		1.08038	0.0139074				80	48.2687	44.4336	50.6444	33.3761	39.3259	54.7823	51.8016	46.2665
		82	3.59227	0.100393		3.86181	0.0375641		3.77572	0.0319023		3.39728	0.0284833		2.24522	0.0179806		0.917047	0.00723284		0.77249	0.016389				8	1.04069	0.0724658		1.19662	0.00878397		1.16919	0.0158651		1.10891	0.0168358				82	52.7392	49.1032	55.2858	37.761	43.1099	59.1459	56.4809	50.1975
		84	3.70899	0.108246		3.98823	0.038082		3.90544	0.0320064		3.49711	0.0298314		2.2616	0.0192905		0.915131	0.00738784		0.768823	0.0161168				10	1.13245	0.0598496		1.2349	0.00799469		1.20279	0.0176528		1.1258	0.0206851				84	55.6045	53.8416	59.9124	41.2661	45.907	63.8781	60.5541	54.9049
		86	3.83928	0.115713		4.13604	0.0393992		4.0481	0.0353721		3.61424	0.0302837		2.2906	0.0211673		0.913718	0.00746883		0.770253	0.0175422				12	1.14409	0.068042		1.28223	0.00937975		1.2503	0.020758		1.1556	0.021794				86	60.1026	57.8352	64.6545	45.2207	49.5938	69.1006	64.9585	59.4402
		88	3.94402	0.123579		4.27708	0.0411915		4.17819	0.0377992		3.70375	0.0328159		2.32044	0.0222208		0.909906	0.00720962		0.767886	0.0168552				14	1.17837	0.0781908		1.33165	0.00910914		1.28476	0.0227125		1.18187	0.0241311				88	64.1456	62.7366	69.4322	49.4148	53.4168	73.3339	69.5551	65.0816
		90	4.04346	0.128407		4.41953	0.0406283		4.31656	0.038216		3.81603	0.0330258		2.33672	0.0214283		0.908859	0.00699201		0.766572	0.0171004				16	1.23806	0.0779255		1.37915	0.00904516		1.33767	0.0233527		1.20491	0.0232304				90	67.4827	67.1204	75.2821	56.9345	58.2957	78.061	73.0875	70.2259
		92	4.16079	0.136301		4.56747	0.0449728		4.4562	0.0419067		3.9289	0.0316774		2.3706	0.0221507		0.909371	0.00731819		0.764539	0.0172509				18	1.29576	0.0799576		1.42935	0.0103482		1.38943	0.0263439		1.23484	0.0251296				92	71.0796	71.4337	77.0435	57.9386	61.7988	80.4725	77.3859	73.48
		94	4.29078	0.144716		4.72503	0.0483269		4.6069	0.0440866		4.03965	0.0354036		2.39482	0.0219582		0.90725	0.00735048		0.764151	0.0169241				20	1.35791	0.108556		1.48666	0.0132367		1.4519	0.0356675		1.26442	0.0257003				94	73.9127	75.6399	80.993	62.3185	65.6365	83.4917	81.2786	77.8838
		96	4.40055	0.152678		4.85991	0.0487777		4.73487	0.044007		4.1376	0.0365627		2.41626	0.0222439		0.905116	0.00742573		0.759732	0.016821				22	1.36564	0.123618		1.54189	0.0140578		1.50456	0.0370887		1.30128	0.0235561				96	77.5735	80.0247	84.4955	67.6129	70.0435	86.48	85.2028	82.2536
		98	4.52708	0.160127		4.99568	0.0520432		4.8887	0.045648		4.25334	0.0361934		2.44784	0.0224391		0.903663	0.00758604		0.759961	0.0174406				24	1.4601	0.0887771		1.60325	0.01444		1.54563	0.0462181		1.32471	0.0239472				98	81.0963	83.8058	87.6904	72.9413	73.8893	88.7879	88.1284	86.0448
		100	4.62906	0.168636		5.1504	0.0573804		5.01782	0.0521078		4.35098	0.0371092		2.47159	0.0222129		0.899575	0.0074561		0.757195	0.0171685				26	1.47463	0.116563		1.66898	0.0149541		1.59753	0.0494368		1.33248	0.0248535				100	84.2953	87.5475	89.914	77.5236	78.3092	91.2395	90.7743	89.3282
		102	4.75786	0.177239		5.28336	0.0569992		5.15652	0.0514149		4.47209	0.0389062		2.49322	0.0226246		0.895082	0.00735744		0.756545	0.0171623				28	1.58574	0.117176		1.74506	0.0170519		1.65499	0.0486096		1.34784	0.0276504				102	86.9793	90.927	91.7674	81.7259	81.0265	93.0109	92.5619	92.2615
		104	4.86586	0.18614		5.44224	0.0610713		5.28727	0.0524495		4.60023	0.039439		2.52616	0.0218482		0.899156	0.00745644		0.755315	0.01663				30	1.61143	0.146717		1.81683	0.0177127		1.71631	0.0495359		1.35241	0.0300441				104	89.3275	93.3547	93.3633	85.1602	83.8977	94.5499	94.1377	94.1883
		106	4.99334	0.196195		5.58817	0.0656573		5.45001	0.0574814		4.7102	0.0422818		2.54735	0.0226036		0.894457	0.0075737		0.752987	0.0164194				32	1.69164	0.149468		1.89245	0.0178882		1.77798	0.0488353		1.34701	0.0334656				106	91.6558	95.339	94.4678	88.0049	86.4623	96.0469	95.5353	95.6903
		108	5.10271	0.204067		5.73823	0.0663928		5.58604	0.0575937		4.81346	0.0447373		2.5602	0.0242454		0.885441	0.00728569		0.745414	0.0172518				34	1.7419	0.176761		1.97057	0.0176528		1.84221	0.0489051		1.36684	0.0325549				108	93.7639	96.5794	95.6019	90.804	88.7462	97.0757	96.8441	96.7306
		110	5.25633	0.212788		5.93255	0.0725576		5.78775	0.0630493		4.97675	0.0455273		2.60878	0.0248255		0.892007	0.00785416		0.74585	0.0169203				36	1.81722	0.206724		2.05171	0.0188435		1.91774	0.0505332		1.36485	0.0340444				110	95.1457	97.7206	96.5336	93.263	90.7857	97.8863	97.8256	97.5929
		112	5.3292	0.219718		6.07557	0.0817588		5.95235	0.0682979		5.0989	0.0493217		2.63203	0.0252614		0.888189	0.00727764		0.746059	0.0178576				38	1.87864	0.210539		2.13164	0.021435		1.97666	0.0544559		1.37307	0.0346339				112	96.8049	98.4373	97.3503	95.4086	92.5002	98.3704	98.4158	98.2336
		114	5.5123	0.231174		6.2102	0.0794717		6.06078	0.0707855		5.19731	0.0510618		2.64683	0.0254428		0.880796	0.00758807		0.745885	0.0169256				40	1.94932	0.222334		2.21382	0.0236844		2.05459	0.0588365		1.37923	0.0349759				114	97.7055	98.9162	97.8014	96.8825	93.8849	98.5919	98.857	98.5196
		116	5.80288	0.246426		6.53094	0.0772366		6.30925	0.0742241		5.4013	0.0500251		2.71816	0.0263286		0.89976	0.0075781		0.75573	0.0187358				42	1.97973	0.289109		2.28902	0.0214089		2.13368	0.0503704		1.38551	0.0331272				116	98.4143	99.1341	98.539	97.5754	94.9717	98.7932	99.1344	98.8017
		118	5.88341	0.254534		6.63202	0.0822289		6.40474	0.0815084		5.47417	0.0523616		2.7296	0.0246181		0.889086	0.00763884		0.758853	0.0260897				44	2.05008	0.296429		2.38934	0.0229928		2.22026	0.0471133		1.39644	0.0346524				118	98.9645	99.4101	98.7037	98.1566	96.0097	99.0055	99.3223	99.005
		120	5.91748	0.263021		6.76188	0.0891497		6.54341	0.0833757		5.59193	0.0559786		2.72708	0.0266612		0.882034	0.0076524		0.751826	0.0249835				46	2.19389	0.250099		2.49476	0.0253316		2.30517	0.0476394		1.40325	0.0366628				120	99.39	99.5474	98.8361	98.6658	96.725	98.9386	99.4517	99.1544
		122	6.08223	0.274366		6.91066	0.091512		6.67162	0.0903046		5.70708	0.057832		2.75049	0.0251872		0.882998	0.00753751		0.757586	0.0287704				48	2.24558	0.335059		2.59924	0.0258757		2.40458	0.0497845		1.42331	0.0364862				122	99.4203	99.6836	98.9014	98.9603	97.409	98.9161	99.4257	99.3183
		124	6.25739	0.286767		7.08143	0.0959998		6.81403	0.0924544		5.82581	0.0612484		2.77546	0.0271446		0.882896	0.00757067		0.757432	0.0296939				50	2.35764	0.402234		2.70551	0.0272131		2.48347	0.0544711		1.43276	0.0346942				124	99.5654	99.6903	98.8964	99.2424	97.6511	99.082	99.4504	99.206
		126	6.4815	0.299397		7.33598	0.0985389		7.0609	0.0953865		6.03158	0.0637933		2.82108	0.0270529		0.89307	0.00746119		0.781579	0.0390454				52	2.52676	0.357317		2.81418	0.0291598		2.58364	0.0553707		1.43798	0.0368516				126	99.652	99.7325	99.0875	99.5063	98.1289	99.018	99.5208	99.3071
		128	6.49978	0.303202		7.40104	0.101542		7.13562	0.105566		6.10375	0.0657514		2.82285	0.027656		0.88044	0.00790913		0.776074	0.0395985				54	2.63522	0.42022		2.92828	0.0303949		2.67597	0.0572171		1.44239	0.0342528				128	99.6594	99.7551	99.2899	99.6009	98.3371	99.0797	99.4807	99.4075
		130	6.62441	0.311949		7.5757	0.112626		7.29403	0.109364		6.24002	0.072471		2.86349	0.0288909		0.878293	0.00830749		0.771095	0.0390138				56	2.81022	0.446593		3.05222	0.0316294		2.76785	0.0566492		1.45043	0.0364302				130	99.6566	99.7215	99.4805	99.6841	98.4741	98.8238	99.4965	99.4231
		132	6.76129	0.320356		7.72964	0.117066		7.44611	0.113172		6.37448	0.0751281		2.88559	0.0289339		0.873831	0.00844329		0.766351	0.0390611				58	2.96701	0.48574		3.1859	0.0351749		2.8786	0.0604066		1.46592	0.0362386				132	99.6277	99.6571	99.5621	99.5991	98.5988	98.7663	99.4769	99.4608
		134	6.89072	0.331849		7.85578	0.123348		7.60531	0.119425		6.49215	0.077718		2.90376	0.029		0.878058	0.00814971		0.772264	0.0400043				60	3.1757	0.50093		3.3166	0.0352138		2.98982	0.0656212		1.46968	0.0375215				134	99.7427	99.5842	99.6226	99.417	98.7792	98.7307	99.2714	99.3705
		136	6.99833	0.340472		7.99636	0.122685		7.69022	0.121248		6.59458	0.080884		2.9228	0.0291601		0.8728	0.00789045		0.769015	0.0395305				62	3.34772	0.448572		3.44002	0.0392357		3.1196	0.068388		1.48078	0.0403849				136	99.7519	99.5234	99.6312	99.3807	98.875	98.587	98.9976	99.2925
		138	7.19425	0.355694		8.17903	0.136462		7.90488	0.130985		6.73937	0.0867319		2.94736	0.0294387		0.871908	0.00843662		0.768771	0.0406166				64	3.52941	0.440459		3.56131	0.0421096		3.23298	0.0722972		1.4889	0.0424863			R_MACC	Hours post treatment	Vehicle				1.25uM TAM
		140	7.31143	0.36756		8.34401	0.136149		8.05755	0.137708		6.87393	0.0899292		2.97413	0.0303016		0.867739	0.00846897		0.767821	0.0404159				66	3.70985	0.433451		3.70042	0.0453309		3.35414	0.0702302		1.49632	0.0429741				0	2.59653	3.18102	2.5984	2.393	2.59576	2.46986	2.12502	2.16286
		142	7.42039	0.372286		8.46378	0.140708		8.16232	0.139719		6.98186	0.093463		2.99513	0.0314427		0.864682	0.00834472		0.762444	0.0390378				68	3.94359	0.439801		3.8364	0.0468522		3.5122	0.0732117		1.5036	0.0432261				2	2.86728	3.25346	3.05054	2.7843	3.8249	2.93419	2.6616	2.61731
		144	7.58737	0.386534		8.69505	0.151553		8.30598	0.15016		7.13564	0.0985035		3.0265	0.0308302		0.863924	0.00820731		0.766642	0.0389444																			4	2.94034	3.51815	3.52448	2.92421	3.45572	3.19501	2.74591	2.89841
		146	7.68857	0.397716		8.84923	0.158168		8.48228	0.162745		7.29017	0.108867		3.04782	0.0332952		0.862697	0.00872328		0.761125	0.0401731			A_MACC	Elapsed	Vehicle			2.5uM TAM			5uM TAM			10uM TAM					6	2.99249	3.60681	3.54683	3.1684	3.56408	3.48943	2.77758	3.16104
		148	7.8153	0.409212		8.98477	0.16428		8.64939	0.164827		7.42188	0.11217		3.06738	0.032458		0.860236	0.00899588		0.759985	0.0403614				0	1	0		1	0		1	0		1	0				8	3.38789	4.81767	3.49228	3.44126	4.78317	3.6572	2.93596	3.19967
		150	7.96205	0.422433		9.13933	0.16927		8.77734	0.17325		7.53275	0.117078		3.08546	0.033373		0.860506	0.008398		0.758935	0.0402081				2	1.03993	0.0086684		1.01738	0.00969163		1.034	0.0425091		1.04761	0.0658221				10	3.33667	3.66388	3.68398	3.50115	4.8117	3.8456	3.17189	3.37499
		152	8.07531	0.429681		9.25518	0.173617		8.88354	0.175915		7.65698	0.121404		3.1024	0.0345687		0.85601	0.0084934		0.760285	0.0400193				4	1.07328	0.00759712		1.0487	0.0184952		1.07138	0.0246717		1.08206	0.0197153				12	3.47447	3.87971	3.7628	3.72639	4.68952	3.89913	3.31724	3.37474
		154	8.19814	0.442074		9.38429	0.175551		8.98871	0.180589		7.73788	0.124114		3.11028	0.0346822		0.851396	0.00858538		0.752579	0.0398691				6	1.1123	0.027605		1.05106	0.0204044		1.05863	0.0301078		1.0605	0.0371689				14	3.82702	5.2237	3.9664	3.74744	4.89877	4.00303	3.28239	3.44558
		156	8.32104	0.453817		9.55354	0.189787		9.11577	0.195447		7.86211	0.130192		3.13063	0.0357156		0.852026	0.00819411		0.755413	0.039671				8	1.14053	0.0284124		1.04714	0.0348454		1.08151	0.0424298		1.07878	0.0894044				16	3.74406	5.0293	4.20409	3.90578	4.71763	4.04913	3.53213	3.8666
		158	8.50797	0.47176		9.67551	0.190869		9.24073	0.198228		7.99399	0.13322		3.15508	0.0351546		0.850693	0.00798943		0.755217	0.038822				10	1.18607	0.0349879		1.05557	0.0295067		1.10386	0.0424117		1.11745	0.0742061				18	4.35162	4.14658	4.28696	4.47438	4.69189	4.11066	3.61867	4.19918
		160	8.54638	0.473485		9.7798	0.190272		9.32348	0.202153		8.08186	0.138153		3.15987	0.0361461		0.844255	0.00842306		0.750479	0.039763				12	1.22435	0.0326792		1.07079	0.0338603		1.15542	0.0389353		1.30446	0.172196				20	4.50819	4.59913	4.34012	4.76105	5.24472	4.33178	3.87123	4.44919
		162	8.73231	0.491433		9.98521	0.208818		9.49964	0.220076		8.24918	0.147726		3.20622	0.0368349		0.849994	0.00823778		0.751728	0.0393504				14	1.24316	0.0308055		1.10614	0.0353615		1.14338	0.0582412		1.381	0.23581				22	4.49742	5.88985	4.40506	4.75309	6.9371	4.38868	3.9187	4.40275
		164	8.79642	0.499291		10.0677	0.212829		9.58095	0.219258		8.31544	0.153549		3.21047	0.0382641		0.844858	0.00852792		0.750469	0.0389838				16	1.26578	0.0271092		1.11614	0.0348086		1.16064	0.0593034		1.27027	0.0984095				24	4.71857	5.3981	4.72542	5.09054	6.86479	4.68137	4.06264	4.33442
		166	8.9198	0.510856		10.1618	0.212006		9.64925	0.221358		8.41164	0.156082		3.2306	0.0381119		0.841112	0.008569		0.748722	0.0399205				18	1.28243	0.0244187		1.15068	0.042417		1.21888	0.0413977		1.26771	0.043891				26	5.0842	5.24399	5.0828	5.35391	5.83442	4.83304	4.14898	4.79155
		168	9.19795	0.535183		10.3911	0.227393		9.85051	0.234085		8.59536	0.161374		3.27935	0.0375537		0.846363	0.00819213		0.751069	0.0401902				20	1.34656	0.0303712		1.18121	0.0379808		1.30137	0.040556		1.27079	0.067557				28	5.34269	6.50204	5.30685	5.46176	6.92351	4.97425	4.50806	5.03578
		170	9.28383	0.546616		10.4535	0.237561		9.92562	0.246246		8.65589	0.168918		3.28191	0.0388636		0.84522	0.00878799		0.754339	0.0418352				22	1.37206	0.0314973		1.20515	0.0433286		1.29264	0.0551909		1.14359	0.0692982				30	5.75302	6.65066	5.74091	5.86039	7.02702	5.14107	4.8334	5.28946
		172	9.35379	0.553346		10.5535	0.236162		9.98048	0.246029		8.72865	0.172144		3.2814	0.03931		0.840801	0.00873989		0.748658	0.041188				24	1.41099	0.0310978		1.23252	0.0411732		1.32186	0.051404		1.14675	0.0303741				32	6.56064	6.57429	6.26021	6.33938	7.85766	5.5179	5.2259	6.01252
		174	9.5107	0.570652		10.684	0.253557		10.1047	0.257687		8.86895	0.17737		3.31102	0.0401565		0.840984	0.00880265		0.751778	0.0422731				26	1.45714	0.0313953		1.26997	0.0448484		1.34689	0.0684175		1.08872	0.0357106				34	6.42473	8.29142	6.89859	7.12419	8.58569	6.06886	5.50417	6.42576
		176	9.62662	0.583314		10.7899	0.255256		10.1963	0.261854		8.94347	0.183792		3.33943	0.0410461		0.840494	0.00895095		0.751726	0.0418209				28	1.51708	0.037535		1.29183	0.0427308		1.36603	0.0805154		1.08977	0.0116582				36	6.95639	8.7887	7.67937	7.69782	8.83849	6.37912	6.15236	6.86476
		178	9.6899	0.588143		10.8767	0.259046		10.2704	0.263104		9.02016	0.184259		3.34563	0.0419714		0.837075	0.00924297		0.750405	0.0421248				30	1.56564	0.0355309		1.31911	0.0427757		1.38897	0.0819216		1.15844	0.0247815				38	7.50057	8.51279	8.18073	8.35078	9.01339	6.97582	6.53941	7.53963
		180	9.83483	0.610052		10.9922	0.274722		10.3885	0.278126		9.13878	0.194692		3.365	0.0437997		0.838936	0.00940736		0.749594	0.0419805				32	1.58894	0.0375834		1.33473	0.0449271		1.41785	0.0929527		1.14349	0.0287151				40	7.95873	9.08328	8.89553	8.96814	9.8309	7.91212	7.38034	8.18805
		182	9.8633	0.612154		11.1205	0.280064		10.4984	0.283532		9.22868	0.198922		3.39129	0.0449918		0.835782	0.00881498		0.75028	0.0427146				34	1.64394	0.0365003		1.37114	0.0518783		1.43942	0.075418		1.14922	0.0325045				42	8.59885	10.8237	9.86382	9.58872	10.5809	8.87688	7.97604	9.03943
		184	9.95423	0.623606		11.1521	0.278621		10.5114	0.280849		9.26759	0.196301		3.40106	0.0456665		0.831739	0.00926134		0.746989	0.041136				36	1.65958	0.0496898		1.42219	0.0637892		1.41578	0.0985689		1.13875	0.0403063				44	9.42078	10.5865	11.0413	10.5893	11.9467	9.57288	8.92371	9.65331
		186	10.0671	0.63595		11.3009	0.295329		10.6593	0.299038		9.40774	0.211478		3.40551	0.0465715		0.83539	0.00923759		0.747934	0.0418976				38	1.71862	0.0620652		1.4758	0.0684095		1.48574	0.106682		1.14398	0.046419				46	10.4196	11.4777	12.184	11.1845	12.8231	10.6945	9.46482	10.975
		188	10.1051	0.640794		11.3494	0.299672		10.7232	0.303626		9.47094	0.212776		3.42104	0.0475169		0.834381	0.00944236		0.748839	0.0432506				40	1.76193	0.0718919		1.49519	0.0659112		1.53338	0.120229		1.16885	0.0326751				48	11.5593	12.0155	13.0864	12.7638	14.37	11.2509	10.4092	11.9304
		190	10.1356	0.647858		11.4642	0.306366		10.788	0.309417		9.5733	0.222413		3.45006	0.0492367		0.835153	0.00961432		0.747354	0.0421247				42	1.76835	0.0670555		1.5244	0.0568541		1.55104	0.131453		1.16855	0.0459783				50	12.8655	13.7701	14.3345	13.9214	15.0368	12.5002	11.117	13.1887
		192	10.2322	0.654987		11.5301	0.315779		10.8597	0.315008		9.67223	0.225545		3.46194	0.0508269		0.831865	0.00920267		0.749541	0.0431832				44	1.85816	0.0673555		1.56428	0.0656662		1.58721	0.116983		1.14531	0.102032				52	13.3611	14.6146	15.6948	15.2204	16.2908	13.9165	11.9491	14.2693
																										46	1.9137	0.0696077		1.60172	0.0669689		1.65017	0.128587		1.13594	0.0897301				54	14.4855	15.8476	17.0154	16.6531	17.6402	15.6946	13.3477	15.4522
																										48	1.98475	0.0609017		1.65175	0.0726846		1.70329	0.142112		1.12181	0.0979838				56	16.0932	16.998	19.1311	18.5636	19.9598	17.4196	14.5707	16.9261
																										50	2.03284	0.0628726		1.70759	0.077578		1.72495	0.146118		1.11526	0.0979929				58	18.0098	19.7114	20.7235	20.4827	21.3164	19.6799	15.965	18.9432
	R_MACC	Elapsed	EtOH			DOX 1.25 µM			DOX 2.5 µM			DOX 5 µM			DOX 10 µM			DOX 20 µM			DOX 40 µM					52	2.11591	0.0640831		1.7708	0.0763814		1.74988	0.151659		1.15886	0.115549				60	20.1197	20.4829	22.7241	22.1261	23.1785	20.8075	17.6485	20.8174
		0	1	0		1	0		1	0		1	0		1	0		1	0		1	0				54	2.19349	0.0730318		1.84029	0.0867751		1.80581	0.167758		1.18675	0.0796771				62	22.5013	22.3293	25.0002	24.2072	25.9437	22.6068	19.1407	22.9451
		2	1.0104	0.00661754		1.0276	0.00517141		1.02141	0.00404335		1.02089	0.00448708		1.0196	0.0041761		1.01987	0.00355427		1.0176	0.00427287				56	2.26967	0.0813794		1.90245	0.0931825		1.84986	0.194974		1.16913	0.122348				64	24.6532	24.2452	27.4681	27.1824	28.2009	24.7788	20.5344	24.8832
		4	1.04628	0.00545184		1.05029	0.00404431		1.04828	0.00385755		1.05184	0.00379035		1.05302	0.00329393		1.0492	0.00303404		1.03339	0.0045092				58	2.35759	0.0871075		1.94902	0.0972217		1.9106	0.201053		1.1979	0.114007				66	26.4938	26.3796	29.1013	29.1177	30.3814	26.9836	22.3206	27.3007
		6	1.0791	0.00602608		1.08421	0.00341478		1.0839	0.00453799		1.08468	0.00479261		1.08857	0.00383388		1.08405	0.00450352		1.07177	0.00563625				60	2.45605	0.0824137		2.00642	0.103156		2.00817	0.215077		1.18187	0.115506				68	28.955	28.2455	32.4007	31.8203	32.3611	29.7156	24.3297	29.1906
		8	1.10053	0.00625755		1.121	0.00602067		1.11377	0.00546844		1.11291	0.00612709		1.1145	0.00557029		1.11194	0.00523601		1.10552	0.00584548				62	2.55931	0.0725343		2.06934	0.113313		2.04103	0.223261		1.24281	0.0752878				70	31.8809	30.773	36.0085	34.3106	35.6202	32.2184	27.3934	31.7158
		10	1.1324	0.00693107		1.14875	0.00602262		1.14915	0.0058494		1.15368	0.00700784		1.1489	0.00521274		1.14388	0.00564562		1.1341	0.00688636				64	2.64957	0.0842037		2.14464	0.117055		2.12729	0.231727		1.18307	0.129218				72	35.1385	33.7326	39.9522	38.1223	39.5512	35.3872	30.5134	35.0724
		12	1.1607	0.00835574		1.18566	0.00708863		1.19166	0.00625361		1.18587	0.0071921		1.18098	0.00553937		1.18223	0.00529037		1.16683	0.00752232				66	2.76379	0.0834578		2.20736	0.136633		2.19624	0.240179		1.19735	0.122254				74	37.7753	37.5994	43.9282	41.2707	42.8654	38.297	33.7221	39.1378
		14	1.19209	0.00932022		1.2229	0.00681212		1.22408	0.0071389		1.22129	0.0088781		1.21581	0.00571823		1.2127	0.00602832		1.20474	0.00863053				68	2.85277	0.0923323		2.31324	0.158609		2.22068	0.245804		1.18066	0.121814				76	42.0946	41.8103	48.1899	45.0107	47.6334	41.8727	36.6285	42.345
		16	1.21513	0.00863505		1.2516	0.00784814		1.25987	0.00816934		1.25003	0.00878121		1.24728	0.00651993		1.24389	0.00713888		1.22322	0.00894625																			78	46.3943	44.7207	52.2902	49.3252	50.2578	45.4544	39.421	46.5552
		18	1.24873	0.0110533		1.29346	0.00680992		1.30189	0.00703148		1.28712	0.00938625		1.28399	0.007035		1.28336	0.00763135		1.26355	0.00939998																			80	50.9525	49.2265	55.6357	53.6457	54.123	48.9786	43.2595	50.2593
		20	1.28772	0.0130974		1.33407	0.00778534		1.33678	0.0073376		1.3289	0.00972072		1.31677	0.00769254		1.32137	0.00785933		1.2954	0.0107825																			82	55.0728	53.8333	60.0012	58.1678	58.2789	53.0408	47.1392	54.2231
		22	1.33358	0.0119833		1.37794	0.00758625		1.38236	0.00788397		1.37438	0.0097945		1.35929	0.00656506		1.36019	0.00730061		1.32345	0.0108395																			84	59.7796	57.9254	64.8882	62.9623	62.2978	57.0622	51.1477	58.0474
		24	1.36275	0.0131056		1.40452	0.00861734		1.41971	0.00953374		1.4088	0.0109524		1.3929	0.00789253		1.39309	0.00886172		1.35314	0.013625																			86	64.3127	62.7086	69.8726	67.7231	67.0856	61.0844	55.3929	62.4674
		26	1.38922	0.0141303		1.447	0.00867508		1.45639	0.00955957		1.44335	0.0115423		1.42162	0.00891342		1.41978	0.00890171		1.38847	0.0136643																			88	68.8758	67.8654	74.4078	71.7792	71.7597	64.6102	59.5338	66.8284
		28	1.42368	0.0156514		1.48492	0.00656375		1.49433	0.00835566		1.4951	0.0106718		1.48097	0.00755989		1.46669	0.00917055		1.41488	0.0136797																			90	71.1757	73.4936	79.6095	75.348	77.0624	70.8403	65.0924	72.3416
		30	1.45219	0.0180457		1.52694	0.00671502		1.53774	0.00888587		1.54149	0.0113792		1.52047	0.00769336		1.50999	0.00908353		1.44208	0.0153256																			92	76.8382	77.064	83.4965	80.1465	80.498	72.2702	67.7968	75.4727
		32	1.4913	0.0212386		1.57674	0.00732864		1.5778	0.0100231		1.58971	0.0118577		1.56604	0.00912736		1.55723	0.00940681		1.47311	0.0168142																			94	80.7125	81.4336	87.0455	83.4239	83.5744	76.1143	71.4497	78.8308
		34	1.5171	0.0246065		1.62139	0.00758611		1.61825	0.0105883		1.62698	0.0128715		1.60755	0.0101031		1.60112	0.00966069		1.4992	0.0167759																			96	83.5021	85.2454	90.3518	86.3029	87.2304	79.9688	76.3848	82.5584
		36	1.53975	0.0281226		1.67613	0.011513		1.67284	0.0126876		1.67619	0.0141559		1.64407	0.0113849		1.64149	0.0109815		1.52839	0.0188504																			98	86.7176	89.1895	92.726	89.0238	90.4044	83.0642	80.6891	85.8249
		38	1.5569	0.0323363		1.73454	0.0112116		1.72551	0.0133329		1.72433	0.0159986		1.69576	0.0120937		1.69173	0.0119176		1.5599	0.0197678																			100	89.8246	91.7055	94.8087	90.9328	93.3259	86.6374	84.1022	88.7479
		40	1.58832	0.0378798		1.78726	0.0121239		1.78286	0.0142624		1.78705	0.0179786		1.75076	0.0132192		1.73714	0.0116374		1.59268	0.0210097																			102	92.2464	94.1225	96.2602	92.6292	94.9979	90.1552	86.9772	91.0725
		42	1.62193	0.041571		1.84504	0.0127275		1.84095	0.0144343		1.83764	0.0178037		1.80703	0.0140435		1.78942	0.0128824		1.61894	0.0216945																			104	94.1353	95.6683	97.6121	94.4613	96.4206	92.3279	89.6427	93.2542
		44	1.65441	0.0466705		1.91796	0.0135423		1.90574	0.0147666		1.90599	0.0177762		1.86447	0.0144124		1.85423	0.0141862		1.65656	0.0235855																			106	95.531	97.2686	98.5842	96.0131	97.4802	94.2559	92.1155	94.9041
		46	1.70807	0.0523102		1.99	0.0142346		1.97401	0.015434		1.97883	0.0184248		1.933	0.0157533		1.92217	0.0141813		1.70249	0.0243561																			108	96.6863	98.1535	99.0667	96.8489	98.2768	95.7012	94.2662	96.1496
		48	1.72509	0.0565582		2.03769	0.014878		2.01428	0.0170093		2.01832	0.0202071		1.97262	0.0170324		1.95745	0.0140175		1.7131	0.0256753																			110	97.4632	98.8213	99.374	97.2819	98.9039	96.9177	95.859	97.0014
		50	1.78511	0.0624987		2.09282	0.012757		2.09323	0.0155481		2.09637	0.0200467		2.05435	0.0158195		2.02943	0.0145543		1.7542	0.0262861																			112	98.0471	99.3329	99.6373	98.0234	99.288	97.6156	96.7476	97.77
		52	1.80989	0.06938		2.17287	0.0163119		2.15929	0.0195582		2.17061	0.0221009		2.10855	0.018732		2.08927	0.0172493		1.77626	0.0279977																			114	98.6669	99.475	99.7155	98.588	99.5436	98.3887	97.7675	98.3675
		54	1.84002	0.0738029		2.24455	0.0180202		2.23101	0.0202406		2.2225	0.0247592		2.16976	0.0201131		2.13969	0.0183559		1.80105	0.0302616																			116	99.066	99.6401	99.6956	99.1097	99.5644	98.6165	98.123	98.9114
		56	1.87603	0.0794208		2.29955	0.0152285		2.29111	0.0195138		2.29569	0.0253271		2.24814	0.0192472		2.20466	0.0169859		1.82085	0.0322767																			118	99.1745	99.7039	99.7247	99.2608	99.6327	98.9954	98.5939	99.0535
		58	1.92033	0.0877234		2.37237	0.0172184		2.35543	0.0191864		2.3724	0.0244438		2.31514	0.0205287		2.26249	0.0174772		1.85423	0.0360886																			120	99.4141	99.8578	99.6893	99.4615	99.796	99.1998	99.0981	99.352
		60	1.9403	0.0925307		2.43938	0.0168479		2.42473	0.0201596		2.44388	0.0260454		2.39106	0.0222863		2.33752	0.0192947		1.8701	0.0372631																			122	99.5811	99.8268	99.6746	99.6211	99.7564	99.4009	99.3131	99.4107
		62	1.98078	0.100881		2.53692	0.0220847		2.50806	0.0247176		2.52254	0.0319419		2.44816	0.0271626		2.40966	0.0221774		1.89748	0.0416608																			124	99.6248	99.7985	99.5969	99.6505	99.7623	99.4167	99.5078	99.4815
		64	2.00906	0.106825		2.61897	0.023658		2.57969	0.0245025		2.60402	0.031163		2.52896	0.0273365		2.47579	0.0225004		1.91781	0.0445236																			126	99.713	99.77	99.515	99.5339	99.6812	99.3124	99.5424	99.564
		66	2.05446	0.113409		2.7158	0.0239623		2.68016	0.0254516		2.69028	0.0312376		2.6235	0.0286895		2.56954	0.0237456		1.94318	0.0475033																			128	99.6615	99.7345	99.389	99.4866	99.6455	99.475	99.4821	99.6112
		68	2.1149	0.123122		2.79036	0.0216256		2.77114	0.0240547		2.8023	0.032195		2.73126	0.0280145		2.65902	0.0244413		1.96319	0.0502648																			130	99.5464	99.7596	99.2381	99.5012	99.4979	99.427	99.4393	99.5592
		70	2.16878	0.133387		2.88888	0.0257984		2.87601	0.0283196		2.90058	0.0350907		2.80545	0.031398		2.74035	0.0270957		1.97936	0.0528474																			132	99.4967	99.5453	99.1353	99.4633	99.2691	99.2863	99.4377	99.3621
		72	2.17945	0.13487		2.98683	0.0249818		2.96111	0.0290975		2.98339	0.0360896		2.89037	0.0319564		2.80463	0.0275194		1.99119	0.0562884																			134	99.3745	99.4856	98.9321	99.2882	99.2001	99.0908	99.2938	99.1341
		74	2.24016	0.145084		3.05656	0.0218383		3.05057	0.0280156		3.07741	0.0322141		2.99618	0.0295269		2.89987	0.0288184		1.99924	0.059901																			136	99.3212	99.4931	98.8579	99.186	99.0361	98.9829	99.2297	99.0667
		76	2.29159	0.15281		3.15223	0.0231199		3.14267	0.028086		3.17327	0.0368276		3.08617	0.031958		2.98206	0.0301958		2.02	0.0642775																		A_MACC	Hours post treatment	Vehicle				1.25uM TAM
		78	2.32642	0.160147		3.26263	0.0280553		3.24708	0.0328033		3.26606	0.0388644		3.15421	0.0363052		3.07035	0.0320555		2.0292	0.0678292																			0	2.29983	2.80906	1.84328	1.97013	5.29426	2.39766	2.24722	4.35557
		80	2.36344	0.167645		3.37261	0.0310639		3.3368	0.0351224		3.3589	0.0397782		3.25152	0.0367357		3.15344	0.0339794		2.0343	0.071143																			2	2.72168	3.09008	2.01336	2.15298	5.77626	2.88004	2.57148	4.74576
		82	2.42319	0.176826		3.4784	0.0298225		3.44477	0.0334735		3.48123	0.0409012		3.3503	0.0385644		3.24397	0.035849		2.05023	0.0753023																			4	3.17137	3.26907	2.30436	2.36739	5.78697	2.70505	2.63114	5.15153
		84	2.45323	0.183592		3.58546	0.030773		3.55995	0.0339137		3.57386	0.0415306		3.46613	0.0395484		3.34946	0.0356024		2.0582	0.0789257																			6	3.30809	3.49233	2.41887	2.44248	5.97159	2.71013	2.90824	5.20706
		86	2.50666	0.19215		3.67871	0.0277939		3.65597	0.0354005		3.70736	0.0427763		3.58752	0.0387573		3.45135	0.0372996		2.07591	0.083053																			8	3.54025	3.80709	2.63826	2.68409	6.04222	3.10279	2.95198	5.19065
		88	2.57945	0.204596		3.81104	0.0366544		3.7958	0.0412446		3.81795	0.0486673		3.68953	0.044978		3.55378	0.040523		2.09167	0.0872451																			10	4.19374	4.49756	2.71823	2.74004	5.86402	3.09564	3.17422	5.39208
		90	2.62219	0.211498		3.94862	0.0365745		3.92843	0.0425101		3.94719	0.0491266		3.81519	0.0454808		3.67009	0.0416035		2.10266	0.0908506																			12	3.51511	3.86677	2.89622	2.81257	6.11157	3.73137	3.09281	5.49641
		92	2.68033	0.220961		4.08128	0.0371816		4.06072	0.0430097		4.08982	0.0494551		3.93134	0.0458319		3.79458	0.0431293		2.12522	0.094542																			14	3.78419	3.97876	3.09486	2.86254	6.3131	3.50343	3.34207	5.732
		94	2.76641	0.234217		4.1815	0.0351817		4.18612	0.0425664		4.22466	0.048271		4.08823	0.0462887		3.91614	0.0445521		2.13998	0.0982921																			16	3.77233	3.97351	3.1117	2.97517	6.33336	3.4954	3.38265	5.84181
		96	2.82583	0.243942		4.32292	0.0369261		4.31674	0.0442547		4.35549	0.048934		4.20439	0.0484001		4.02997	0.0472056		2.15746	0.102108																			18	4.57698	4.28788	3.36763	3.38645	6.8631	4.17054	3.9711	5.75899
		98	2.87797	0.253135		4.444	0.0390065		4.45884	0.0465054		4.48407	0.0512418		4.31701	0.048295		4.14604	0.0491774		2.17625	0.10619																			20	4.23752	4.13961	3.54495	3.59684	7.0016	4.25201	4.0858	6.0049
		100	2.96313	0.26648		4.5808	0.0407977		4.58736	0.0497281		4.64227	0.0529622		4.47212	0.0509934		4.26111	0.0517091		2.18321	0.10928																			22	4.70884	4.91892	3.49286	3.8251	6.81269	3.96638	3.95194	6.17429
		102	2.99511	0.274625		4.73753	0.0508029		4.71907	0.0525637		4.77642	0.0568827		4.59957	0.0537665		4.37729	0.054576		2.19848	0.113228																			24	5.20364	4.96094	3.74118	3.94871	7.06563	4.17148	4.21609	6.47968
		104	3.06209	0.282963		4.84431	0.0442086		4.85645	0.0533368		4.92809	0.0537851		4.74586	0.0545871		4.50888	0.0556617		2.218	0.117106																			26	5.2314	4.94303	3.85061	4.0213	7.15612	4.31423	4.481	6.78848
		106	3.16751	0.299825		4.99594	0.048379		5.0103	0.0556012		5.06684	0.0565172		4.88438	0.057347		4.63519	0.057788		2.2395	0.121951																			28	5.72281	4.96591	4.03648	4.30155	7.24837	4.44119	4.7959	7.10222
		108	3.19787	0.305233		5.12732	0.0518704		5.1626	0.0585538		5.23723	0.059121		5.02872	0.0584352		4.7586	0.0598802		2.25795	0.126453																			30	5.88283	5.18835	4.44556	4.44667	7.42906	4.65479	4.90228	7.28257
		110	3.2763	0.317879		5.27291	0.0563032		5.2918	0.0612564		5.37364	0.0584566		5.1869	0.0620451		4.90747	0.0598581		2.27332	0.130332																			32	6.22354	5.59141	4.91298	4.69028	7.57609	5.40304	5.2245	7.71528
		112	3.34024	0.328499		5.45769	0.0623033		5.47467	0.068938		5.53716	0.0668746		5.31729	0.0666646		5.03187	0.0653671		2.28843	0.133758																			34	6.67875	6.21108	5.10044	4.93533	7.97927	5.30682	5.67018	7.93528
		114	3.39879	0.338474		5.60677	0.0594215		5.62918	0.0661824		5.71491	0.0624143		5.50007	0.0652635		5.18396	0.065557		2.30514	0.137239																			36	6.93542	6.57043	5.55901	5.32587	8.23443	6.06696	6.25307	8.63685
		116	3.55062	0.35634		5.8498	0.064371		5.872	0.0717748		5.93286	0.0656914		5.72832	0.0739406		5.37551	0.0713223		2.33938	0.140977																			38	7.5383	7.08674	5.96575	5.88498	8.20735	5.98628	6.36795	8.91428
		118	3.6314	0.369073		6.00782	0.0680622		6.03297	0.0781041		6.10278	0.0732275		5.86608	0.0755492		5.50617	0.0731939		2.36177	0.144315																			40	8.49917	7.69676	6.23893	6.36385	8.59841	6.41233	7.02125	9.43575
		120	3.6689	0.376886		6.15343	0.0716234		6.1738	0.0785889		6.2546	0.0741698		6.00258	0.0769502		5.62911	0.0755111		2.34757	0.144587																			42	9.4542	8.81956	6.89396	7.08649	9.33649	6.76246	7.99864	10.223
		122	3.7729	0.38854		6.2946	0.0721926		6.33734	0.081992		6.44481	0.0722202		6.17777	0.078359		5.77874	0.0755884		2.38518	0.14996																			44	9.97031	8.93103	7.51262	7.2161	9.71931	7.60068	8.41092	11.0325
		124	3.83627	0.39777		6.46072	0.0797158		6.50357	0.0829868		6.59866	0.0791394		6.33103	0.0846433		5.91395	0.0785188		2.40017	0.153724																			46	10.9334	10.1998	8.54932	7.97846	10.607	8.35076	9.38776	11.9404
		126	4.01138	0.418424		6.68726	0.0835133		6.71279	0.0918885		6.83855	0.0852379		6.54174	0.0874268		6.11229	0.0843948		2.4394	0.158093																			48	12.3398	10.5539	9.2579	8.52198	11.2163	9.48595	10.0874	12.5139
		128	4.02578	0.418826		6.79777	0.0881797		6.85049	0.0930345		6.98347	0.0896439		6.65852	0.0935435		6.20561	0.0846203		2.44843	0.161147																			50	13.2883	11.2633	10.0309	9.48017	11.966	10.3983	10.829	13.638
		130	4.10755	0.42957		6.9593	0.0932869		7.00181	0.0960563		7.14665	0.092256		6.81286	0.0916797		6.36347	0.0885283		2.46198	0.164869																			52	14.5145	12.3255	11.1654	10.7091	12.4999	11.188	11.7843	14.8646
		132	4.19203	0.441492		7.14955	0.0959885		7.21094	0.102564		7.3322	0.093997		7.00809	0.097549		6.51756	0.0907426		2.48955	0.168695																			54	15.7768	13.629	11.7308	10.9371	13.4454	12.2247	13.2257	16.1548
		134	4.25863	0.452653		7.30384	0.102136		7.38696	0.105628		7.53001	0.0971839		7.19822	0.103806		6.68708	0.095758		2.49587	0.170876																			56	17.6018	14.8789	12.7957	12.2725	14.0046	13.4194	14.5557	17.3815
		136	4.35605	0.465637		7.43647	0.106361		7.53731	0.112322		7.69896	0.0993081		7.36975	0.107134		6.82936	0.0985934		2.52644	0.175578																			58	18.9735	16.0556	13.8665	13.6654	15.3407	15.1639	15.7558	18.9648
		138	4.4456	0.47761		7.64878	0.112004		7.74849	0.1169		7.8899	0.104247		7.53234	0.113397		6.99685	0.101758		2.54821	0.179728																			60	20.2456	17.4638	15.2308	14.8799	16.7799	15.9887	17.3397	20.4576
		140	4.54451	0.491051		7.81346	0.117055		7.94395	0.121843		8.12406	0.107876		7.73883	0.120066		7.17737	0.106038		2.57885	0.184038																			62	22.342	19.5492	16.5441	16.2268	18.5199	17.293	18.6924	22.3355
		142	4.63203	0.504493		7.96988	0.120641		8.12399	0.124398		8.3157	0.111912		7.92252	0.122466		7.33141	0.107248		2.59598	0.187232																			64	24.5641	20.933	17.9351	17.8557	20.0361	18.85	20.6439	24.6689
		144	4.69728	0.512619		8.19689	0.132211		8.3353	0.133889		8.52525	0.118718		8.11389	0.131474		7.49291	0.113271		2.61965	0.191453																			66	27.251	23.1476	19.8229	19.5945	21.4956	20.8936	22.6197	26.791
		146	4.78928	0.527459		8.36023	0.137785		8.52074	0.138085		8.71247	0.12541		8.26559	0.135169		7.64568	0.116379		2.63621	0.195198																			68	29.9893	25.0243	21.7219	22.0328	23.2928	23.1742	24.9864	28.381
		148	4.86509	0.537766		8.54348	0.14618		8.70683	0.145053		8.90736	0.128848		8.45312	0.140032		7.79059	0.118482		2.66402	0.199562																			70	32.4154	27.632	23.7098	24.4286	25.0921	26.0835	27.2038	31.0893
		150	4.94879	0.549303		8.70948	0.1554		8.90715	0.151411		9.08346	0.133115		8.62883	0.149364		7.92893	0.126745		2.6879	0.202502																			72	35.7882	30.281	26.0805	26.5513	27.4327	28.5026	30.614	34.0167
		152	5.0578	0.565434		8.89014	0.160976		9.0687	0.154627		9.29975	0.140828		8.80882	0.155976		8.11947	0.129424		2.71143	0.206774																			74	38.5778	33.8377	27.9904	29.157	30.809	31.2825	33.3511	36.9802
		154	5.11277	0.572745		9.05346	0.164542		9.26477	0.160141		9.48268	0.143028		9.0015	0.162537		8.25709	0.133413		2.72078	0.210394																			76	41.9653	37.1248	30.7486	31.9769	34.1335	34.1819	37.266	41.1269
		156	5.18898	0.582045		9.23648	0.173356		9.4576	0.171076		9.69037	0.152843		9.17125	0.16956		8.40726	0.138771		2.73989	0.212908																			78	45.8699	40.7172	33.6741	34.5469	37.5249	37.4946	41.0226	44.8825
		158	5.32253	0.601274		9.39021	0.179429		9.64017	0.179869		9.90107	0.159354		9.39123	0.175713		8.60311	0.145388		2.75996	0.216002																			80	50.2432	44.4558	36.7487	38.5424	40.3128	41.694	45.871	48.8925
		160	5.32993	0.605031		9.54232	0.187303		9.78158	0.177143		10.0519	0.165027		9.51237	0.179875		8.73205	0.149568		2.75789	0.218241																			82	54.0077	48.753	39.6645	42.1866	43.4903	45.8175	49.9001	53.3105
		162	5.44797	0.618722		9.74874	0.193732		9.99923	0.192076		10.2625	0.17069		9.73751	0.189004		8.91831	0.153917		2.79556	0.224103																			84	59.1296	53.5111	42.9789	46.0642	47.546	50.4938	54.6818	57.3693
		164	5.51264	0.629541		9.88706	0.202991		10.172	0.197638		10.4238	0.17958		9.87427	0.194818		9.00629	0.158987		2.82447	0.228065																			86	64.2315	58.0555	47.3694	50.2048	51.7842	55.4755	59.1146	62.234
		166	5.58261	0.639516		10.0273	0.206457		10.3123	0.203434		10.5784	0.187727		10.0239	0.203721		9.18649	0.164871		2.83475	0.230253																			88	68.1356	62.2054	51.2483	54.9644	56.0688	59.9474	63.7326	67.7283
		168	5.74028	0.661565		10.2365	0.217001		10.5583	0.214793		10.8602	0.189748		10.2649	0.212641		9.38656	0.169147		2.86934	0.23395																			90	71.7827	67.3328	56.5974	58.0966	60.7849	64.0681	67.0373	72.2575
		170	5.81312	0.669076		10.3144	0.222277		10.7151	0.222822		10.9691	0.194382		10.415	0.220058		9.48431	0.176457		2.89601	0.238391																			92	76.8753	71.0578	59.5003	62.7411	65.5408	69.069	72.0119	76.4521
		172	5.84664	0.675269		10.4615	0.226631		10.8415	0.224415		11.1027	0.203865		10.4908	0.220974		9.62742	0.181165		2.89814	0.240556																			94	80.5658	74.9207	63.3024	67.0657	69.4154	74.0338	75.8608	80.3829
		174	5.97242	0.695167		10.6312	0.234694		11.0362	0.237124		11.3264	0.21118		10.7124	0.234989		9.79289	0.187057		2.93077	0.246202																			96	84.2738	79.4428	66.9468	70.4981	73.8488	78.4167	79.6004	84.0246
		176	6.03746	0.704605		10.7615	0.240321		11.2034	0.240821		11.4745	0.217465		10.8388	0.238997		9.92813	0.193418		2.9368	0.248221																			98	87.6142	83.0742	71.0509	74.3828	78.2762	82.2199	83.8012	87.2848
		178	6.12457	0.718603		10.8905	0.246198		11.3606	0.247781		11.6271	0.223924		10.973	0.24231		10.0563	0.200081		2.95827	0.252132																			100	90.8595	86.5706	75.0111	78.6685	82.8706	85.9756	87.2029	90.4471
		180	6.18577	0.729929		11.067	0.256866		11.5123	0.258013		11.7874	0.232951		11.1189	0.254403		10.1913	0.2043		2.97297	0.254858																			102	92.6653	89.5185	78.6509	81.9298	86.0367	88.6766	89.9635	93.384
		182	6.27571	0.741889		11.1904	0.263892		11.6505	0.264061		11.928	0.241354		11.271	0.262884		10.3137	0.212012		2.98845	0.25815																			104	94.7565	92.3705	82.0115	85.1232	88.8759	91.3055	92.1612	95.5285
		184	6.29938	0.750912		11.2763	0.268845		11.7889	0.269336		12.0519	0.244951		11.3482	0.262615		10.4191	0.214981		2.99603	0.259722																			106	96.3808	94.4531	85.2713	88.2102	91.0225	93.0352	94.0437	96.7935
		186	6.38344	0.762541		11.4618	0.278535		11.9811	0.281205		12.2318	0.257757		11.5532	0.276126		10.5695	0.2206		3.02938	0.264238																			108	97.6437	95.9669	87.5346	91.1314	93.1093	94.2263	95.7459	97.6469
		188	6.45049	0.772649		11.5715	0.284019		12.1087	0.292286		12.3589	0.260485		11.6788	0.283922		10.6981	0.230136		3.05319	0.268428																			110	98.2869	97.2056	89.6495	93.1545	94.4691	95.4864	96.9329	97.8995
		190	6.49812	0.779377		11.6975	0.29115		12.23	0.293649		12.4958	0.268897		11.7902	0.288485		10.8417	0.234739		3.06278	0.270303																			112	98.5638	97.9168	91.3314	94.7267	95.7562	96.6215	97.7244	98.2522
		192	6.54092	0.791882		11.8084	0.294808		12.3825	0.305887		12.6392	0.27714		11.9114	0.295108		10.9645	0.239415		3.07658	0.272942																			114	98.9904	98.4692	92.9487	96.0468	96.9201	97.4519	98.4481	98.5267
																																									116	99.318	98.7637	94.3706	96.9435	97.6582	98.2376	98.7266	98.9093
																																									118	99.481	99.0973	95.1606	97.6766	98.302	98.6107	98.9613	99.18
																																									120	99.4721	99.274	95.8708	98.199	98.7045	98.9561	99.16	99.2773
	A_MACC	Elapsed	EtOH			DOX 1.25 µM			DOX 2.5 µM			DOX 5 µM			DOX 10 µM			DOX 20 µM			DOX 40 µM																				122	99.4727	99.5015	96.3664	98.6201	98.942	99.1526	99.1957	99.3661
		0	1	0		1	0		1	0		1	0		1	0		1	0		1	0																			124	99.5468	99.5491	96.7251	98.8261	99.0219	99.3365	99.2181	99.3808
		2	1.00409	0.00292169		1.01186	0.00245284		1.01175	0.00354288		1.01548	0.00285274		1.0012	0.00349294		1.02968	0.00591337		1.043	0.00346621																			126	99.5217	99.6232	97.2133	98.926	99.3342	99.413	99.0715	99.2808
		4	1.02919	0.00447474		1.02916	0.00348331		1.03193	0.00395943		1.03332	0.00327964		1.02026	0.00337055		1.03334	0.0064566		1.03538	0.00478004																			128	99.4867	99.6347	97.4912	99.2052	99.3694	99.3964	99.026	99.2339
		6	1.05966	0.00504619		1.05104	0.00354405		1.04967	0.00499051		1.05582	0.00392078		1.0451	0.00401843		1.05183	0.00714574		0.997633	0.0053387																			130	99.4851	99.6445	97.8689	99.3315	99.362	99.6003	99.0407	99.1366
		8	1.08996	0.00467729		1.08052	0.00394291		1.08052	0.00447005		1.0829	0.00404963		1.06741	0.00401768		1.08074	0.00734684		0.965075	0.00520866																			132	99.512	99.5396	98.1046	99.2986	99.072	99.5241	98.8174	99.2814
		10	1.11909	0.00605596		1.11364	0.0047728		1.11068	0.00494586		1.1115	0.00449633		1.09212	0.00426566		1.09864	0.00737829		0.939956	0.0049232																			134	99.456	99.4179	98.1816	99.19	98.9487	99.313	98.7034	99.1022
		12	1.1544	0.00620275		1.14714	0.0049755		1.14566	0.0053231		1.14558	0.00522982		1.12211	0.00469576		1.12102	0.00849682		0.924514	0.00456077																			136	99.3816	99.4622	98.2617	99.1504	98.8315	99.2871	98.6662	99.0429
		14	1.17938	0.00715353		1.18321	0.0057563		1.18615	0.00630874		1.17904	0.0052694		1.15131	0.00537057		1.1397	0.00892573		0.910618	0.00483146
		16	1.20957	0.00768378		1.22204	0.00584369		1.21886	0.00660817		1.21213	0.00540411		1.1803	0.00658887		1.15271	0.00938634		0.893456	0.00419914
		18	1.2437	0.00823659		1.26527	0.00584653		1.26193	0.00673189		1.25227	0.00616003		1.21746	0.00647754		1.16913	0.00937081		0.884141	0.00399711
		20	1.28062	0.0092584		1.30493	0.00660968		1.30115	0.00715911		1.29333	0.00582092		1.25183	0.00699269		1.18105	0.00970074		0.873335	0.004177
		22	1.31869	0.0121172		1.34225	0.00944304		1.34017	0.00946294		1.32913	0.00722818		1.2759	0.0100052		1.1916	0.0105443		0.866666	0.00540895
		24	1.34974	0.0128063		1.37769	0.00871255		1.37554	0.0073135		1.36582	0.00745066		1.31076	0.00834101		1.19361	0.00964647		0.853653	0.00496244
		26	1.39284	0.012704		1.42238	0.00818458		1.41698	0.00750896		1.40906	0.00777387		1.3488	0.00886346		1.20427	0.0102238		0.841921	0.00486287
		28	1.42964	0.0137067		1.46793	0.00951619		1.45561	0.00884261		1.45236	0.00824141		1.38653	0.009248		1.2112	0.0106143		0.83336	0.00471753
		30	1.46805	0.0145169		1.51135	0.0101203		1.49868	0.00922455		1.49146	0.00912643		1.42054	0.00970113		1.21355	0.0109566		0.827301	0.00488727
		32	1.50299	0.0147628		1.55904	0.010102		1.54157	0.00977182		1.53329	0.0091907		1.45001	0.00999946		1.21218	0.0112928		0.815221	0.00436651
		34	1.55273	0.0155167		1.60745	0.0112663		1.58969	0.0115391		1.57123	0.00995028		1.48944	0.0103306		1.20841	0.0108847		0.811077	0.0045428
		36	1.60092	0.016175		1.65748	0.0118605		1.64928	0.00962177		1.6243	0.0101321		1.52796	0.0100594		1.22003	0.00853914		0.803421	0.0043223
		38	1.65412	0.0184249		1.7149	0.0130427		1.70229	0.011445		1.67714	0.0110698		1.56321	0.0110674		1.22042	0.0115223		0.802038	0.00438461
		40	1.70227	0.0186836		1.77241	0.0136913		1.7494	0.01178		1.71942	0.0106259		1.60028	0.0107709		1.21658	0.0116854		0.795108	0.00449798
		42	1.7574	0.0197484		1.82761	0.0139648		1.80595	0.0123305		1.7714	0.0118883		1.63857	0.0115018		1.2208	0.0118195		0.790289	0.0043786
		44	1.80801	0.0219306		1.89084	0.0153811		1.86259	0.0142241		1.82205	0.0130523		1.67501	0.012594		1.21462	0.0122128		0.786276	0.00428678
		46	1.86732	0.0212182		1.96257	0.0162693		1.92914	0.0124822		1.88751	0.0134594		1.72162	0.0122012		1.22472	0.0114686		0.79166	0.0046497
		48	1.91111	0.0224631		2.0125	0.0168405		1.96248	0.0151843		1.91825	0.0134918		1.74415	0.0122217		1.21162	0.0118778		0.782349	0.00407184
		50	1.98311	0.0228075		2.07613	0.0180665		2.03716	0.0141192		1.97984	0.0144456		1.78613	0.0122712		1.23655	0.0109863		0.85766	0.0175156
		52	2.03802	0.0240304		2.14608	0.0178248		2.09098	0.0153062		2.03167	0.0151728		1.82151	0.0127551		1.23603	0.0116477		0.874583	0.0205749
		54	2.10458	0.0270721		2.20808	0.0196531		2.15064	0.0166565		2.08681	0.0163656		1.85362	0.0135881		1.22877	0.0117824		0.872081	0.0214327
		56	2.16552	0.0281397		2.26225	0.0201886		2.2101	0.0167681		2.13135	0.016306		1.88023	0.0142157		1.21993	0.0125693		0.870583	0.0219835
		58	2.22045	0.0295236		2.33641	0.0226739		2.27363	0.0170398		2.18981	0.0179751		1.91753	0.014479		1.21707	0.0121722		0.867809	0.0214096
		60	2.29195	0.030714		2.40162	0.0218829		2.33114	0.0167473		2.24674	0.0180331		1.95183	0.0154144		1.20772	0.0118478		0.867102	0.0224002
		62	2.34777	0.0322889		2.46111	0.0235404		2.39008	0.0204497		2.293	0.020213		1.97826	0.0156253		1.19672	0.0122681		0.861701	0.0222954
		64	2.42353	0.0340893		2.53908	0.0245444		2.46774	0.0171953		2.3584	0.019827		2.02352	0.0158011		1.19453	0.00973382		0.861356	0.0221924
		66	2.49214	0.0347969		2.62456	0.0259186		2.54643	0.0190658		2.42258	0.0211073		2.05223	0.0152831		1.18797	0.0124347		0.859314	0.0220794
		68	2.58402	0.0384189		2.69948	0.027193		2.60564	0.0197133		2.47734	0.0211735		2.08348	0.0159034		1.18349	0.0130762		0.860314	0.0221884
		70	2.66033	0.0409145		2.76899	0.030125		2.67091	0.0202718		2.53385	0.0225329		2.11168	0.0163711		1.18499	0.0123328		0.879162	0.0242064
		72	2.73181	0.0416174		2.84767	0.0296211		2.73602	0.0214295		2.58595	0.0223372		2.13952	0.0168413		1.17016	0.0122844		0.881439	0.0253395
		74	2.78251	0.0440965		2.92719	0.0325048		2.80692	0.0217116		2.64999	0.0242198		2.17541	0.0169362		1.16747	0.0121602		0.877854	0.0251793
		76	2.8538	0.0478703		3.00882	0.0318204		2.87413	0.0229638		2.70769	0.0241882		2.20194	0.0172157		1.15614	0.0123442		0.878283	0.0253235
		78	2.94302	0.0498961		3.0899	0.0322789		2.94602	0.0232583		2.76371	0.0259904		2.22988	0.0183046		1.14645	0.0122271		0.877485	0.0254527
		80	3.02376	0.0521532		3.15677	0.0338734		3.01481	0.0230142		2.82358	0.0258524		2.25302	0.018022		1.14	0.00990727		0.874212	0.0254397
		82	3.09807	0.0575697		3.2482	0.0346547		3.0854	0.0249775		2.88541	0.027112		2.28205	0.0185855		1.12963	0.012493		0.87286	0.0254647
		84	3.17021	0.0575679		3.32536	0.0370869		3.16318	0.0254073		2.94028	0.0286986		2.31274	0.0189475		1.11967	0.0121786		0.87222	0.0251976
		86	3.28252	0.0621291		3.424	0.0356574		3.24028	0.0260951		3.00983	0.0297903		2.33875	0.0200766		1.11254	0.0124941		0.87329	0.0254097
		88	3.35077	0.0655765		3.5015	0.0399376		3.30896	0.027963		3.06179	0.0297876		2.36009	0.0203571		1.09983	0.0127756		0.866756	0.0250484
		90	3.44634	0.0700892		3.59368	0.0407448		3.3988	0.0299089		3.11878	0.0313119		2.39054	0.0201375		1.09447	0.0128745		0.868703	0.0253451
		92	3.53806	0.0730471		3.6912	0.0425084		3.47573	0.0290919		3.1856	0.0318137		2.4185	0.0202596		1.08893	0.0124427		0.868521	0.0256834
		94	3.62857	0.0749992		3.77869	0.0443433		3.55498	0.0314012		3.24674	0.0320341		2.43712	0.0215352		1.07929	0.0126766		0.863587	0.0254972
		96	3.72677	0.0796331		3.88204	0.0459138		3.63211	0.0308068		3.3143	0.0335048		2.46386	0.0205263		1.0765	0.0117292		0.863613	0.0259181
		98	3.82017	0.0855212		3.97045	0.0474019		3.72219	0.0326504		3.36721	0.0369498		2.48826	0.0209414		1.06904	0.0120452		0.86333	0.0253778
		100	3.91913	0.0876284		4.04872	0.0494834		3.79256	0.0338673		3.43235	0.0361018		2.50971	0.0212725		1.05923	0.0121251		0.860217	0.0257033
		102	4.04122	0.0928271		4.15644	0.0498622		3.87088	0.033776		3.50012	0.0358537		2.53051	0.0211483		1.05736	0.0121339		0.8607	0.0259432
		104	4.11629	0.0963404		4.24115	0.0515046		3.96149	0.0379542		3.55386	0.0386062		2.54872	0.0216102		1.05157	0.0124833		0.857649	0.0254609
		106	4.2621	0.102414		4.34183	0.0522179		4.04566	0.037698		3.62099	0.0395305		2.57497	0.0226868		1.04773	0.012006		0.85534	0.0257139
		108	4.33325	0.105724		4.44108	0.053517		4.12834	0.0389976		3.68074	0.0399599		2.59468	0.0217711		1.04103	0.0119873		0.854317	0.0254592
		110	4.4348	0.110326		4.5392	0.056463		4.22123	0.0396424		3.74477	0.0414108		2.60872	0.0237468		1.04241	0.0100921		0.853476	0.0259018
		112	4.54726	0.114391		4.63125	0.0590636		4.31136	0.0397522		3.8192	0.0433355		2.63162	0.0243096		1.04248	0.00966498		0.849804	0.0257244
		114	4.68308	0.118776		4.73736	0.059483		4.39923	0.043221		3.88028	0.0431402		2.65677	0.0246036		1.03244	0.0122452		0.852841	0.025566
		116	4.80585	0.122152		4.85366	0.0624724		4.49242	0.044391		3.97262	0.0461685		2.69318	0.0232036		1.04039	0.0115587		0.860836	0.0263171
		118	4.92349	0.124754		4.95455	0.0641738		4.56298	0.0472437		4.02181	0.0468043		2.70549	0.0245773		1.03774	0.0123869		0.871079	0.0306223
		120	5.05005	0.132045		5.04605	0.0659268		4.64419	0.0495525		4.08415	0.0485557		2.7281	0.0243698		1.03849	0.0121803		0.872279	0.0311975
		122	5.13199	0.134544		5.13363	0.0694258		4.73489	0.0486269		4.14879	0.0502627		2.73922	0.0240791		1.03928	0.0110774		0.881648	0.0342668
		124	5.22906	0.139794		5.23962	0.0711738		4.80937	0.0501225		4.21103	0.0529755		2.75196	0.0249516		1.03475	0.0111443		0.880267	0.0334258
		126	5.37801	0.142142		5.35879	0.0734011		4.9122	0.0527835		4.30117	0.053518		2.7817	0.0248471		1.04007	0.0108494		0.898019	0.0358898
		128	5.48838	0.150048		5.44306	0.0751177		4.98131	0.0564778		4.33838	0.0544784		2.79983	0.0275562		1.03722	0.0121709		0.898308	0.0355639
		130	5.56477	0.152226		5.52475	0.0751007		5.04793	0.0531935		4.40728	0.0561632		2.80457	0.0259066		1.02571	0.0114552		0.897208	0.0358995
		132	5.67863	0.159015		5.63127	0.0771701		5.13055	0.0582811		4.46671	0.0577849		2.82876	0.0251619		1.02572	0.0116161		0.897029	0.0364107
		134	5.79767	0.163808		5.73446	0.0806636		5.22766	0.0585348		4.54426	0.0605906		2.83909	0.026479		1.0238	0.0114148		0.895573	0.0354679
		136	5.86525	0.167695		5.81768	0.0837221		5.30773	0.0605017		4.5842	0.0613747		2.84739	0.0266297		1.01859	0.0113451		0.894221	0.0366026
		138	6.00729	0.176382		5.92608	0.0836516		5.39799	0.0658636		4.65459	0.0613613		2.8627	0.0278032		1.01746	0.0111005		0.891467	0.0362541
		140	6.11357	0.17947		6.03248	0.0859405		5.48696	0.0677489		4.71884	0.0639891		2.87267	0.0282164		1.01504	0.0116505		0.890533	0.0366267
		142	6.23146	0.18679		6.14088	0.0887462		5.57293	0.0694322		4.7963	0.0642538		2.88993	0.0289474		1.01311	0.0119074		0.891826	0.0375442
		144	6.35126	0.19404		6.24976	0.0929771		5.67126	0.07233		4.86113	0.0668836		2.90743	0.0291618		1.01179	0.0114734		0.892025	0.036687
		146	6.45309	0.199408		6.33759	0.0968963		5.74252	0.0744777		4.91851	0.0693689		2.91445	0.0294631		1.00798	0.0115721		0.892901	0.0374962
		148	6.5681	0.206102		6.44485	0.0991389		5.84677	0.0771464		4.97725	0.0693837		2.9423	0.0299932		1.00636	0.0115001		0.891	0.0359193
		150	6.68358	0.213345		6.55136	0.103425		5.90796	0.0793891		5.0358	0.0723694		2.95912	0.0292574		1.00429	0.0114599		0.891622	0.0369645
		152	6.84265	0.222902		6.64161	0.104618		5.99109	0.0825893		5.10763	0.0740336		2.96601	0.0303168		1.00023	0.0117605		0.888863	0.036527
		154	6.96488	0.23032		6.73131	0.106828		6.08176	0.0857424		5.17359	0.0761715		2.98326	0.0307516		1.00388	0.00944186		0.890558	0.0373553
		156	7.08511	0.23589		6.83535	0.110737		6.15929	0.0911203		5.21462	0.0784041		2.98599	0.0294701		0.999062	0.0111156		0.887478	0.0362838
		158	7.21634	0.244757		6.94372	0.114761		6.23881	0.0899119		5.29579	0.0810075		3.00798	0.0316535		1.0014	0.00957261		0.888863	0.0373091
		160	7.31963	0.248942		7.03679	0.116097		6.31248	0.0956068		5.3371	0.0816105		3.01288	0.0308238		0.996444	0.0113255		0.884359	0.0361535
		162	7.47135	0.258055		7.1385	0.120614		6.38838	0.101072		5.39193	0.0837442		3.02738	0.0324123		0.995853	0.011615		0.887042	0.0368132
		164	7.59338	0.265492		7.22901	0.124271		6.46977	0.104423		5.44379	0.0851679		3.04283	0.0326197		0.991058	0.0120254		0.884845	0.0367932
		166	7.66701	0.271954		7.29943	0.127489		6.54082	0.103965		5.50046	0.0872439		3.04554	0.0331643		0.990325	0.0117833		0.881524	0.0353099
		168	7.86517	0.280196		7.40207	0.131017		6.63871	0.109654		5.57859	0.0893973		3.08458	0.0322444		0.990425	0.0112961		0.890078	0.0361693
		170	7.9637	0.288945		7.47419	0.136408		6.6956	0.110098		5.62139	0.0926898		3.09653	0.0334185		0.985515	0.0112803		0.886359	0.0359301
		172	8.04225	0.293566		7.54887	0.139849		6.742	0.113335		5.64776	0.0919408		3.0945	0.0330508		0.980902	0.0112314		0.883509	0.0353736
		174	8.13783	0.298666		7.64009	0.14585		6.82054	0.117333		5.71944	0.0947693		3.11502	0.0344123		0.982802	0.0112147		0.884639	0.0355006
		176	8.25944	0.306444		7.70599	0.145862		6.90927	0.119655		5.77896	0.0963055		3.13051	0.0346321		0.979571	0.0115553		0.886733	0.0358269
		178	8.32202	0.311106		7.78998	0.150085		6.96261	0.125363		5.82359	0.0990771		3.12615	0.0369702		0.974769	0.0114125		0.885371	0.0362012
		180	8.39035	0.316019		7.86724	0.154968		7.01592	0.126984		5.87646	0.101639		3.13404	0.0360707		0.97462	0.0114077		0.882306	0.0367177
		182	8.5011	0.321518		7.92959	0.157367		7.07365	0.129983		5.94477	0.102314		3.15053	0.0390129		0.972935	0.011404		0.884078	0.035826
		184	8.53263	0.324828		8.00068	0.16045		7.1333	0.12903		5.9872	0.103438		3.15785	0.0386929		0.971189	0.0112759		0.883578	0.0360169
		186	8.62133	0.330306		8.05464	0.164153		7.21255	0.134206		6.06204	0.105718		3.16354	0.0385385		0.971585	0.0112195		0.887648	0.0357658
		188	8.68059	0.333733		8.12094	0.167978		7.25274	0.1413		6.09705	0.107967		3.16986	0.0413178		0.967035	0.0112921		0.882	0.035801
		190	8.74846	0.339203		8.17406	0.168572		7.32301	0.140807		6.14823	0.109105		3.1941	0.0403201		0.967701	0.0110831		0.884199	0.0359119
		192	8.81551	0.34332		8.23778	0.173721		7.38244	0.14174		6.20651	0.11141		3.20576	0.0415056		0.969675	0.0114045		0.883683	0.0354948
[truncated: 48 more columns]

## Sheet: Fig. S5_WB
Fig. S5A	Flag					Vinculin
	#VALUE!					#VALUE!				The samples derive from the same experiment but different gels for Flag, another for Vinculin were processed in parallel.
	FLAG Sigma-Aldrich Cat# F3165 AB_259529					Vinculin Abcam Cat# ab129002 AB_11144129
Fig. S5C	ERa					Vinculin
	#VALUE!					#VALUE!				The red box annotates the location of the band used in this manuscript.
										The samples derive from the same experiment but different gels for ERa, another for Vinculin were processed in parallel.
Fig. S5E	ERa					Vinculin
	#VALUE!					#VALUE!				The red box annotates the location of the band used in this manuscript.
										The samples derive from the same experiment but different gels for ERa, another for Vinculin were processed in parallel.
	ERa					Vinculin
Fig. S5F	#VALUE!					#VALUE!				The samples derive from the same experiment but different gels for ERa, another for Vinculin were processed in parallel.
	ERa					Vinculin
Fig. S5G	#VALUE!					#VALUE!				The samples derive from the same experiment but different gels for ERa, another for Vinculin were processed in parallel.
			ERalpha (ERa) Santa Cruz Biotechnology Cat# sc-8002 AB_627558

## Sheet: Fig. S7
Fig. S7F	Elapsed	Vehicle			1.25uM TAM			2.5uM TAM			5uM TAM			10uM TAM
	0	1	0		1	0		1	0		1	0		1	0
	2	1.0538	0.0161901		1.03915	0.0137187		1.02866	0.0049884		1.03345	0.016303		0.983455	0.00600929
	4	1.08911	0.015406		1.05332	0.0182143		1.03172	0.0114388		1.03572	0.0143483		0.967334	0.00860322
	6	1.16652	0.00658922		1.12905	0.0462033		1.08184	0.0268765		1.06554	0.0167875		0.955397	0.0166756
	8	1.23828	0.0163522		1.12342	0.0343418		1.10336	0.0271735		1.09252	0.0122391		0.95096	0.0122202
	10	1.33841	0.0166757		1.16411	0.0377611		1.15739	0.0243611		1.11713	0.0200647		0.942736	0.0176456
	12	1.47465	0.0368499		1.24087	0.0382825		1.23702	0.0269502		1.18317	0.0309848		0.95175	0.0167655
	14	1.53774	0.0184042		1.30407	0.0355598		1.28905	0.039398		1.2023	0.0352822		0.964952	0.0148568
	16	1.67781	0.0450721		1.36458	0.0458592		1.34131	0.0439092		1.24656	0.0378041		0.97496	0.0250375
	18	1.77267	0.0170047		1.41863	0.0566034		1.44219	0.0508024		1.31919	0.0434264		0.986962	0.0170346
	20	1.90496	0.0247217		1.51832	0.0648869		1.52059	0.0632899		1.36075	0.0492067		1.00144	0.0236714
	22	2.038	0.0310432		1.62918	0.0853455		1.61549	0.0647388		1.42709	0.0489886		1.0082	0.017954
	24	2.20446	0.0573413		1.71497	0.0908129		1.69822	0.072776		1.503	0.0567126		1.02239	0.0203736
	26	2.34995	0.0371946		1.81459	0.0919805		1.80908	0.086482		1.57356	0.0547665		1.03297	0.0257298
	28	2.48324	0.034689		1.93889	0.0956829		1.93811	0.0669988		1.62738	0.0616701		1.04175	0.0329411
	30	2.65084	0.0442543		2.03443	0.104989		2.05162	0.073768		1.69245	0.0739913		1.07115	0.0493841
	32	2.80036	0.0407786		2.13683	0.112624		2.11897	0.098678		1.75388	0.0757291		1.04785	0.0298604
	34	2.94165	0.047723		2.23211	0.124875		2.22572	0.0933701		1.81177	0.0816829		1.04632	0.0319054
	36	3.08908	0.069696		2.33866	0.12342		2.35387	0.0808045		1.89489	0.0846054		1.0615	0.0338443
	38	3.23485	0.0811494		2.43457	0.125242		2.41764	0.104671		1.95455	0.0851003		1.06636	0.0340786
	40	3.42281	0.126294		2.57184	0.127024		2.54348	0.0855754		2.06933	0.0911287		1.08881	0.0397685
	42	3.56322	0.165812		2.64323	0.133137		2.59742	0.110942		2.13201	0.0989949		1.08531	0.037909
	44	3.68967	0.189886		2.74137	0.126439		2.65604	0.115782		2.18445	0.101529		1.09942	0.0333464
	46	3.82011	0.243022		2.80288	0.123201		2.72511	0.12463		2.24486	0.0894033		1.08262	0.0358554
	48	3.91571	0.265224		2.88883	0.116099		2.79376	0.128542		2.31768	0.0913989		1.11348	0.0444642
	50	4.04722	0.304852		2.94418	0.108051		2.85064	0.133855		2.38018	0.0903005		1.11978	0.0428824
	52	4.13424	0.340607		2.98814	0.108926		2.93109	0.112252		2.42571	0.0912726		1.12216	0.0438941
	54	4.17722	0.3569		3.07444	0.108725		2.92734	0.148266		2.4556	0.104698		1.12498	0.0410705
	56	4.22686	0.392996		3.06288	0.108001		3.00196	0.128214		2.50123	0.0949631		1.11704	0.045175
	58	4.28736	0.408643		3.10276	0.115803		2.98095	0.143339		2.51489	0.095625		1.13362	0.0481553
	60	4.2885	0.425218		3.14645	0.106205		3.01117	0.157257		2.55357	0.0965584		1.15426	0.0537287
	62	4.30626	0.430705		3.17623	0.0989359		3.04216	0.159495		2.58721	0.0987169		1.15223	0.0522378
	64	4.34243	0.437432		3.18186	0.099808		3.06564	0.160227		2.58899	0.098241		1.16838	0.0538704
	66	4.34302	0.452979		3.20561	0.0979886		3.07758	0.163046		2.60424	0.100603		1.16645	0.0452245
	68	4.38048	0.461369		3.2261	0.0933367		3.14036	0.14517		2.62503	0.0973961		1.17441	0.0501052
	70	4.40328	0.470829		3.23042	0.0943135		3.1488	0.144301		2.6458	0.097071		1.18263	0.0515853
	72	4.40246	0.475022		3.22349	0.0952399		3.12084	0.160831		2.64901	0.104133		1.18467	0.0551166
	74	4.40988	0.481609		3.22716	0.0953289		3.12999	0.166349		2.66004	0.103421		1.18669	0.0510001
	76	4.40426	0.47976		3.23136	0.0969779		3.14051	0.163127		2.66731	0.105687		1.17342	0.0515746
	78	4.42	0.487842		3.22163	0.0965302		3.13705	0.157938		2.68269	0.106746		1.15505	0.0500541
	80	4.43756	0.493998		3.23167	0.0950648		3.19379	0.146257		2.69432	0.0978273		1.14507	0.0529408
	82	4.43477	0.499935		3.23061	0.0959039		3.18369	0.146709		2.68544	0.0986448		1.19211	0.0659568
	84	4.4307	0.490583		3.23357	0.093757		3.1953	0.151792		2.69029	0.100977		1.15902	0.0497886
	86	4.43309	0.488116		3.23892	0.0972439		3.15725	0.172758		2.6894	0.106099		1.15872	0.0474921
	88	4.4386	0.484829		3.25961	0.0948804		3.1664	0.179111		2.73344	0.112082		1.14986	0.047462
	90	4.43508	0.489156		3.24691	0.0969792		3.16045	0.180116		2.70131	0.10588		1.14074	0.0461008
	92	4.44075	0.49211		3.24236	0.0936967		3.1649	0.179656		2.70206	0.106039		1.14545	0.0484795
	94	4.42938	0.492952		3.23257	0.097486		3.15416	0.177429		2.69744	0.106907		1.13001	0.0473696
	96	4.42487	0.48921		3.22332	0.0943222		3.15747	0.178419		2.69108	0.10789		1.122	0.0536976

[truncated: 3 more sheets: Fig. S7_WB, Fig. S10, Fig. S10_WB]
